# Supplementary material for: Carbonic Anhydrases in Cnidarians: Novel Perspectives from the Octocorallian Corallium rubrum
Source: PLoS One. 2016 Aug 11;11(8):e0160368. doi: 10.1371/journal.pone.0160368 (PMC4981384; doi:10.1371/journal.pone.0160368)
Supplement: S1 Appendix — Alignment of α-CAs used to produce the Bayesian tree. The two disulfide bridges are indicated as comments, uppercase “C” for the bridge common to all extracellular α-CAs, and lowercase “c” for the one conserved among the secreted α-CAs cluster and specific to cnidarians. (NEX) [file pone.0160368.s001.nex]

#NEXUS
BEGIN DATA;
	DIMENSIONS NTAX=104 NCHAR=413;
	FORMAT DATATYPE = Protein GAP = - MISSING = ?;
	MATRIX
[disulfide bridges C	c C c ]
	ApaCA5 WHN-----------H---YP---AA-S-------------------------------------GKRQSPIDINTADA---K--YDS-SLKP-LS--MKYSP-D---DDFQV-VN-NGR--SVT--ISKKK---MTGHQLSGGPLE--H--RYRFEQFHFHWGKT--SE------AGSEHLTDSKAFPAELHLVHW-NTE-LFKSFGDAA--TK-------------NKGLAVLGFFVQIGE---------D-INPGLK----TITDFLP-QVENI--------GE-K--KDFKGSFNLESLLA------------------------------GN-TKDYWTYD-GSLTTPPCAESV-TWF-VFKT--PIQATEEQMKQFRNLKESD----…
	HsCAVIII WGL-----------V---FP---DA-N-------------------------------------GEYQSPINLNSREA---R--YDP-SLLD-VRLSPNYVV-C---RDCEV-TN-DGH--TIQ--VILKS-----KSVLSGGPLP--QGHEFELYEVRFHWGRE--NQ------RGSEHTVNFKAFPMELHLIHW-NST-LFGSIDEAV--GK-------------PHGIAIIALFVQIGK-----------EHVGLK----AVTEILQ-DIQYK--------GK-S--KTI-PCFNPNTLLP------------------------------DPLLRDYWVYE-GSLTIPPCSEGV-TWI-LFRY--PLTISQLQIEEFRRLRTHVKG…
	SciCA1 WQK-----------H---FP---AA-A-------------------------------------GKRQSPIDLTKGEY---N--EEL-AGKA-LQ--ISYKE-A---RECTL-VN-NGH--SVQ--VNFKPS----IGGLTGGPVT--D--NFEIAQYHFHWGAG--DD------KGSEHTVDGKYYPNELHLVHW-NTS-KFSSVSEAI--SE-------------PNGLTVLGIFLEAGE-----------ENVELK----KITDRFD-KVKHC--------SQ-E--IPIEDPICLKGLLP------------------------------ED-TKSFWSYD-GSLTTPPCYESV-NWI-VFRK--PITVSKEQLAAFRSLDEAKEGSD…
	LcoCA1 WQK-----------H---FP---HA-A-------------------------------------GKQQSPIDLTKGEY---S--KDL-ASKP-LK--LEYKD-A---RECSM-VN-NGH--SVQ--VNFKPA----VGGVTGGPVT--D--NFELAQYHFHWGAG--DD------KGSEHTVDGKFYPNELHLVHW-NTS-KFSSVGDAI--SE-------------PNGLTVLGIFLEVGE-----------ENVELK----KITDHFD-KVKHA--------GQ-E--FDLVDPICIKGLLP------------------------------SD-TKSLWSYD-GSLTTPPCYESV-NWI-VFKK--PLSVSKEQLAAFRSLSETKQDAD…
	CruCA3 WAK-----------N---LC---IK-L-------------------------------------GDSQSPIDIIQRQC---G--FDS-NLKK-LK--FTYPS-F---ENAKL-LN-NGN--TVL--FSPPDN-RDNTSSVNFGPVA--N--QYKLAQFHFHWGEN--DD------TGSEHTIDGEPYSGELHLVHW-NTD-SYGSAKEAL--TS-------------KNGLVVFGIFMKVGQ---------E-DHSGLS----NITAELP-LIQKA--------GS-N--TILKEPFNPSCLFP------------------------------DS-L-EYWSYP-GSLTTPPLSESV-TWV-VFKK--PIIVSSAQVAAFRELESDD----…
	NveCA2 WSV-----------K---FP---IAAS-------------------------------------GKRQSPIDIVSNET---K--FDS-TIPP-VK--VHYDP-F---TKGKL-TN-TGH--SVS--FSGES-----DAYITSGPLS--H--KYKFAQFHFHWGKD--EK------EGSEHRVDGKMYPSEMHIVHY-NSD-LYKDAASAMSSDN-------------KDGLCVLGVFLESKSSS-------N-DNKSLE----PLFNLLS-AVKKS--------GS-S--VAVPNGFDLRSVLP------------------------------SV-L-ECWTYP-GSLTTPPLSEIV-NWI-VLKN--TIEISHHQLKLFHGLQNAK----…
	SpiCA3 WHK-----------D---CP---IA-N-------------------------------------GKNQSPIDLINGEV---K--YDS-GLKP-LT--AKYVP-F---SDAKF-LN-NGH--SVQ--FQPSAG--N-GSELTGGPLA--V--KYNFEQFHFHWGNN--DT------EGSEHRVDGKMYPAELHFVHW-NST--NPSFKDAVGSGG-------------PNGLAVLGFFLKVGA---------E--NAALK----PITDLIP-KVKDA--------GT-S--VTVPSNFDMQAILP------------------------------AT-LTDYYTYD-GSLTTPPLAECV-KWI-VFKQ--PLEVSAAQMEAFRSVINRD----…
	AmiCA8 WYK-----------S---CP---IAFI-------------------------------------GKRQSPIDLIDNEV---K--RDS-SLEP-LV--VSYPP-F---SKGKF-LN-NGH--SVQ--FVPDAS--NNLSELSGGPLA--K--KYKFEQFHFHWGDK--DS------EGSEHRVNGKMYSAELHFVHW-DCE-THASFPETVKANK-------------RNGLCVLGFFLKVGA---------E--NAALK----PITDMLP-KVKKA--------GS-S--EPLAIEFDMRSVMP------------------------------KD-LTDYYTYD-GSLTTPPLLECV-KWI-VFKE--PLEVSAAQMEAFRAVENGN----…
	ApaCA6 WSK-----------R---YV---GF-E-------------------------------------GDRQSPINIVKEDV---L--KDS-SLGP-LL--MSYGP-S---TNCTI-TN-DGR--TLQ--IAMCNS--GHKNVLCGGPLA--H--TYQLAMIRFHWSTD--DS------TGSEHQIDGNTYPLEMQFLHW-NRE-LYKNIGQAL--TG-------------ENGLCIVAVFFQVGD---------E-EHEALI----EISRLLS-RDDHK--------GCFS--SVMKTPINPADFIP------------------------------GN-D-GYWTYP-GSMTTPPLTENV-TWI-VYQT--PMAFSQKQMEVFRGIRTTN----…
	AelCARP2 WQK-----------R---YI---ST-S-------------------------------------SLLQSPINIEKAIV---V--KDS-SLGA-LS--LSYTP-S---CNSTL-TN-DGR--TLQ--LTIPKH--SSKNILSGGPLT--S--KYQLAMIRFHWSAD--DN------TGSEHQVEGNGFPLEVQFLHW-NKE-RYENIGQAL--TG-------------EEGICILAVFYQVGN---------E-DHEGMK----EITKLLS-RIDHK--------GCFS--SEVKTAINPGDFIP------------------------------DN-P-NYWTYH-GSLTTPPLTENV-TWI-VCQP--SVILSSEQMEIFRSVRTSS--…
	NveCA5 WHK-----------C---YI---GA-E-------------------------------------PGHQSPIDIVTKDV---T--QDS-SLGS-LW--NTYEP-V---ANSTL-TN-DGR--TLQ--LTFAN----NNNVLSGGPLT--D--EYQLAMIKFHWAAT-EES------AGSEHMIDSQGHAIEVQLVHW-NKT-KYRNIGEAI--TG-------------EQGICILAVFFQVGN---------E-ANEGLD----VIVDLLS-KDEHK--------GCFS--TEVKAAIDPKIFFP------------------------------AE-S-EYWTYE-GSLTTPPLTENV-TWV-ICQS--SLILSEDQMNVFRNIRNSH----…
	FaviaCARP WQD-----------R---YK---VA-D-------------------------------------GNLQSPINIETLNA---K--DDN-IVGP-IK--FLYDS-I---NNSTL-TN-DGR--HLQ--VTLTR----NESVITGGPLT--D--KYQLAVIRFHWGQD--NS------SGSEHSIDEQNYPLEVQLIHW-NKD-LYKNIGQAM--AG-------------QNGLCIIGIFFQVSD---------E-DNEGLK----PIVKLLS-RDENK--------GCFS--LEVKSTIDPSHFIK------------------------------DM-R-AYWTYQ-GSLTTPPLSENV-TWI-ISQN--IMDISEKQMNAFRGVRNSS-…
	SpiCA11 WQD-----------R---YK---VA-E-------------------------------------GNLQSPINIDTEAA---K--EDI-IVEA-IK--FNYLP-M---KNSTI-TN-DGR--HLQ--ITLTR----NDSVVTGGPLT--D--TYQLAVIRFRWGHD--ND------SGSEHAINDQNYPLEVQLIHW-NKS-LYKNIGEAM--GG-------------ENGLCIIGLLYQVSD---------D-DNEGLM----PIIKLLS-REENK--------GCFS--LEVKSNIDPTCFIK------------------------------DM-T-SYWTYQ-GSLTTPPMSENV-TWI-ISED--IMKISEKQLSAFRNVRNSS---…
	AmiCA1 WLQ-----------R---YK---VA-K-------------------------------------GNLQSPINIDTAQV---V--VGD-NVGP-IQ--FQYVD-I---QNSTI-TN-DGR--HLQ--VSVIK----NASVVNGGPLS--E--RYQLAVIRFHWGSN--SD------TGSEHAINGQKYPLEVQLIHW-NKD-LYKNIGEAM--VG-------------ENGLCIIGLLYQISG---------E-DDEGLK----PIIELLS-RDGNK--------GCFS--LEVKSTIDPNELIR------------------------------DM-T-SYWTYQ-GSLTTPPLTENV-TWV-ISEN--VGSLSQKQMEAFRTIRNTS----…
	PauCARP1 WHE-----------R---YK---IA-K-------------------------------------GNLQSPINIETAQA---K--EGN-SVGP-VQ--FKYIS-I---RDSTI-TN-DGR--QLR--ITLTR----NESVVTGGPLT--D--RYQLAVIRFHWGND--NC------SGSEHSVDGRNYPLEVQLIHW-NAD-VYKNIGEAI--TG-------------ENGICIIGLLYQVTD---------E-DNEGLA----PVIKLLS-RDENK--------GCFS--LEVKSAIDPNKIIA------------------------------DM-N-SYWTYQ-GSLTTPPLSENV-TWL-ISQN--IMGLSEKQMNAFRSIRNSV--…
	HsCAVII WHK-----------L---YP---IA-Q-------------------------------------GDRQSPINIISSQA---V--YSP-SLQP-LE--LSYEA-C---MSLSI-TN-NGH--SVQ--VDFNDS--DDRTVVTGGPLE--G--PYRLKQFHFHWGKK--HD------VGSEHTVDGKSFPSELHLVHW-NAK-KYSTFGEAA--SA-------------PDGLAVVGVFLETGD-----------EHPSMN----RLTDALY-MVRFK--------GT-K--AQF-SCFNPKCLLP------------------------------AS-R-HYWTYP-GSLTTPPLSESV-TWI-VLRE--PICISERQMGKFRSLLFTSED-…
	HsCAII WHK-----------D---FP---IA-K-------------------------------------GERQSPVDIDTHTA---K--YDP-SLKP-LS--VSYDQ-A---TSLRI-LN-NGH--AFN--VEFDDS--QDKAVLKGGPLD--G--TYRLIQFHFHWGSL--DG------QGSEHTVDKKKYAAELHLVHW-NT--KYGDFGKAV--QQ-------------PDGLAVLGIFLKVGS-----------AKPGLQ----KVVDVLD-SIKTK--------GK-S--ADF-TNFDPRGLLP------------------------------ES-L-DYWTYP-GSLTTPPLLECV-TWI-VLKE--PISVSSEQVLKFRKLNFNGEG--…
	HsCAI WSK-----------L---YP---IA-N-------------------------------------GNNQSPVDIKTSET---K--HDT-SLKP-IS--VSYNP-A---TAKEI-IN-VGH--SFH--VNFEDN--DNRSVLKGGPFS--D--SYRLFQFHFHWGST--NE------HGSEHTVDGVKYSAELHVAHW-NSA-KYSSLAEAA--SK-------------ADGLAVIGVLMKVGE-----------ANPKLQ----KVLDALQ-AIKTK--------GK-R--APF-TNFDPSTLLP------------------------------SS-L-DFWTYP-GSLTHPPLYESV-TWI-ICKE--SISVSSEQLAQFRSLLSNVEG---…
	HsCAIII WHE-----------L---FP---NA-K-------------------------------------GENQSPVELHTKDI---R--HDP-SLQP-WS--VSYDG-G---SAKTI-LN-NGK--TCR--VVFDDT--YDRSMLRGGPLP--G--PYRLRQFHLHWGSS--DD------HGSEHTVDGVKYAAELHLVHW-NP--KYNTFKEAL--KQ-------------RDGIAVIGIFLKIGH-----------ENGEFQ----IFLDALD-KIKTK--------GK-E--APF-TKFDPSCLFP------------------------------AC-R-DYWTYQ-GSFTTPPCEECI-VWL-LLKE--PMTVSSDQMAKLRSLLSSAEN-…
	HsCAXIII WKE-----------F---FP---IA-D-------------------------------------GDQQSPIEIKTKEV---K--YDS-SLRP-LS--IKYDP-S---SAKII-SN-SGH--SFN--VDFDDT--ENKSVLRGGPLT--G--SYRLRQVHLHWGSA--DD------HGSEHIVDGVSYAAELHVVHW-NSD-KYPSFVEAA--HE-------------PDGLAVLGVFLQIGE-----------PNSQLQ----KITDTLD-SIKEK--------GK-Q--TRF-TNFDLLSLLP------------------------------PS-W-DYWTYP-GSLTVPPLLESV-TWI-VLKQ--PINISSQQLAKFRSLLCTAEG…
	HsCAVa WTV-----------P---VS---VP-G-------------------------------------GTRQSPINIQWRDS---V--YDP-QLKP-LR--VSYEA-A---SCLYI-WN-TGY--LFQ--VEFDDA--TEASGISGGPLE--N--HYRLKQFHFHWGAV--NE------GGSEHTVDGHAYPAELHLVHW-NSV-KYQNYKEAV--VG-------------ENGLAVIGVFLKLGA-----------HHQTLQ----RLVDILP-EIKHK--------DA-R--AAM-RPFDPSTLLP------------------------------TC-W-DYWTYA-GSLTTPPLTESV-TWI-IQKE--PVEVAPSQLSAFRTLLFSALG--…
	HsCAVb WES-----------V---DL---VP-G-------------------------------------GDRQSPINIRWRDS---V--YDP-GLKP-LT--ISYDP-A---TCLHV-WN-NGY--SFL--VEFEDS--TDKSVIKGGPLE--H--NYRLKQFHFHWGAI--DA------WGSEHTVDSKCFPAELHLVHW-NAV-RFENFEDAA--LE-------------ENGLAVIGVFLKLGK-----------HHKELQ----KLVDTLP-SIKHK--------DA-L--VEF-GSFDPSCLMP------------------------------TC-P-DYWTYS-GSLTTPPLSESV-TWI-IKKQ--PVEVDHDQLEQFRTLLFTSEG--…
	HmaCA1 WSK-----------Y---WN-------------------------------------------FTKRQSPINLNSKLI---K--YNS-TLKP-LHFD--KKS-----IKLEV-KN-IGK--NIS--FSAEN---NAEIIFSGGYLK--N--RYAFREMHFHWGEV----RHGKCDRGCEHTIDGNSYSAEMHIVHW-NVD-LYKTELEAL--KS-------------PNGLAVLGLFIDAKEIYE--------QNESFE----LVINMFN-KVPYI--------NY-----KTKLEVSPYFLVP------------------------------SC-TKKFYTYP-GSLTIPPLTENV-TWI-LLAE--PIKISIDQLDRMTTC--------…
	HmaCA6 WQD-----------T---WQ-------------------------------------------LKNYQSPINIVTQSV---E--YDN-NLKP-LEIM--RKP-----INIHV-RN-LGF--NIS--FLADD---LKSLVLRGGPLN--Y--NYAFRELHFHWGEV----VKNQCNLGCEHSFDDKRYAAELHLVHW-NTD-LYETDLQAL--RS-------------KDGITVLGVMIDASDSYE--------PNKEFN----VIIDAFK-KVLYP--------HD-----KHMINISPYFLFP------------------------------SR-VENYYTYC-GSLTIPPLSENV-TWV-LFPD--PIQISLDQLKSLNITYSVDPNSN…
	HmaCA7 WQE-----------I---WE-------------------------------------------FKNCQSPIDIIKQNI---E--YDN-SLKP-LELI--TKP-----IQINA-RN-LGF--NIS--FLADN---FKSLVLCGGPLK--Y--NYAFREMHFHWGEV----HKGKCNLGCEHTFNGKRFAAELHVVHW-NTD-LYETDMQAM--RS-------------KDGLTVIGLLIDASDMYE--------ENKEFN----VINETFK-KVLYP--------ND-----HTIINISPYFLFP------------------------------LC-VQNYYTYS-GSLTIPPLSENV-TWV-LIPD--PIRISFNQLRSLSITHSVEKNSQ…
	HmaCA2 WKT-----------I---WKT--LN-------------------------------------TKKARQSPINIDTKSV---Q--HDE-SLKP-LNLD--RQN-----ILVHV-TN-IGW--NIS--FKADN---VNAISLTGGGLV--H--NYAFREMHFHWGEV----HKGKCELGCEHTIDGKRYAAEFHAVHW-NTD-LYQTENEAI--AN-------------PDGLAVIGILIDANEKYE--------DNKEFE----VFLEMFD-KVPYM--------NN-----SASFNVDPYLLLP------------------------------KN-LNHYFRYP-GSLTMPPLTENV-TWT-VLPE--IVRISLNQLERMSKNNPREEWEQ…
	HmaCA3 WKK-----------I---WKF--LN-------------------------------------SKKTRQSPINIDTKNV---Q--HDE-SLKP-LNLD--RQN-----ILVHV-TN-IGW--NIS--FKADN---VNAISFTGGGLV--H--NYAFREMHFHWGEV----HKGKCELGCEHTIDGKRYAAEFHAVHW-NTD-LYQTENEAI--AN-------------PDGLAVIGILIDANEKYE--------DNKEFE----VFLEMFD-KVPYM--------NN-----SASFNVDPYLLLP------------------------------KN-LNHYFTYP-GSLTMPPLTENV-SWT-VLPE--IVRISLNQLERMSKNNPREEWEQ…
	HmaCA4 WLK-----------T---WS-------------------------------------------FTTRQSPIDIVLQNV---Q--YDS-NLKA-LNFD--RQF-----ILVHV-TN-IGW--NIS--FRADN---IRAISLYGGALT--Y--NYAFREMHFHWGEV----YEGKCELGCEHTIDGKRYAAEFHAVHW-NTD-LYATESDAI--AN-------------PDGLAVIGVLIDANESYD--------DNEEFE----VFLEMFE-KVPYM--------NN-----TASFMVDPYLLLP------------------------------KN-TNHYFTYP-GSLTMPPLTENV-TWT-LFTE--SIKISIDQLKRMSKSYPKEGCNE…
	HmaCA5 WQK-----------K---WN-------------------------------------------LTTRQSPIDIVLQNV---E--HDK-NLKT-LNLD--FQK-----ILIDV-TN-IGW--NVS--FKANN---NRKISLSGGALT--Y--NYAFREMHFHWGEV----YKGKCELGCEHTIDGKRYAAEFHAVHW-NTD-LYTTESDAI--AN-------------PDGLAVIGVLIDASESYD--------ENEEFK----VFLEMFE-KVPYM--------NN-----NASFIVDPYLLFP------------------------------KN-TNHYFTYP-GSLTMPPLTENV-TWT-LFTE--PIKISIDQLEKMSKNYPQEYSDS…
	ApaCA3 WAQ-----------L---FPN--YC-N-------------------------------------GTKQTPVNIEVSKA---Q--YA--NLGS-LTMT-GYET----KADVDI-KN-NGH--TFA--VTVKP----DTFSIKDGGLE--G--TYKLHSFHLHWGSD--AS------KGSEHTVDDKMYPAELHLVHY-NS--KYANLSASL--AH-------------ADGLAVLGIFFEVGD----------E-NAALQ----SFLKYTV-NVTNR--------DS-E-IKGVSQTQTLKGLLP------------------------------SN-TDHFYRYS-GGLTTPTCNEVV-TWT-VFNK--TATMSKAQLDLLRNLQETNT---…
	ApaCA4 WNT-----------K---YNV--SC-A-------------------------------------GKRQSPIHIDTTKT---V--YK--NLGA-LQFT-NDDK-VPNGPTLQI-GN-NKH--SYR--VNLKK----DYFSVKGGGLP--G--TFNVFSFHFHWGKD--DT------RGSEHTVNMKKYPAELHFVNW-NT--KYVNISEAL--KH-------------EDGIAAIGVILEIGN---------DE-NPALA----SFLKYAV-NVTYP---------K-E-LYNIAQTHSIADLMP------------------------------KN-REAFYRYD-GSLTTPVCQEVV-TWT-VFNN--TMPITANQLSLLRSLKDNNAT--…
	NveCA1 WAN-----------R---YP---AC-N-------------------------------------GSSQSPINIVTSSV---M--YDS-SLGK-LQFN-NFDR-IPSGAKIMV-RN-NGH--AFQ--VNFMTP---NLFYVHGGGLG--A--NFTTAQFHMHLGED--DT------RGAEHLIDGQRNAACIHIVNY-NT--KYPDISTAA--NK-------------SDGLAVIGVILEVGA---------E--NAGLA----KVLKYVE-NVTKV--------GN---VSDLAQEFSLGSLLP------------------------------SN-T-DFFRYK-GSLTTPPCYESV-TWT-VMKT--KTTISHDQLMKLRSIMEKDG---…
	NveCA3 WSS-----------S---FS---QC-N-------------------------------------GSSQSPIDIITSSV---A--FDQ-SLGE-LQFV-NFDT-IPTGSKISL-KN-NGH--AFQ--VNMLSA---GTFTVSGGGLG--A--TYSTVQFHLHWGSK--NE------QGSEHLIDGKAFAGAIHIVSY-NT--KYPNISAAV--DK-------------SDGLAVVGILLKVGT---------E--SAALK----KFMENIG-SVTKV--------NT---SDEFAQPAKLGDLLP------------------------------SN-K-NFYRYQ-GSLTTPGCQESV-TWS-VMAN--PITVSEAQLAILRGLKQKDG---…
	SpiCA6 WTG-----------N---------CAS-------------------------------------GKSQSPIDISFTNV---T--Y-K-SFSD-WNWQ-NYGS-TLST-KFTQ-EN-TGS--ALQ--VNLPD----KKFFVSGGGLV--G--NYTTAQFHLHWGPE--NG------QGSEHTLNGEKFAAEIHFVSY-NV--KYPNLSYAA--AQ-------------PDGLAVLGVFIEVGS---------P--NSAYD----KFLNYTS-KVV-----------NGN-TTARIAPFPLSPLFP------------------------------SN-TSKFYRYQ-GSLTTPGCFESV-TWT-VFHD--SVKISASQVAAIRGLMMNDT---…
	AmiCA4 WSG-----------I---------CAS-------------------------------------GKKQSPIDILTKKT---E--YDY-SLGS-FTLT-NYKH-ASPQ-NFKS-FN-NKH--TLQ--VSLPS----DYYKVSGGNLP--G--TFTTVQLHLHWGSD--NT------KGAEHGMDGMFYPAEIHFVSF-NN--KYPNISESL--SH-------------SDGLAVLGVLLKIGA---------SK-NIHYD----KFLM-ES-RVPKE--------PGTN-YTMTIPSFPLDPLLP------------------------------AD-RTKYFRYN-GSLTTPTCNEAV-TWT-VFKE--AVEISKAQMDMLRGLKMNAS---…
	AmiCA5 ???-----------?---------???-------------------------------------????SPIDILTKTT---E--YDS-SLGN-FTLT-NYKQ-ASPQ-NFTS-FN-TKH--SLK--VALPS----DYYKVSGGNLP--G--TFTTVQFHLHWGSD--NT------KGAEHGVDGMFYPAEIHFVSF-NE--KYPTIGESL--NH-------------WDGLAVLGVFLKIGA---------F--NAHYD----KFLM-DS-MVPKE--------PGMN-Y--TIQSFPLDSLLP------------------------------AD-RTKYFRYKYGSLTTPPCSEAV-TWT-VFNE--SVEISQDQMDILRSLKMNGT---…
	AmiCA9 WEG-----------I---------CAS-------------------------------------GKKQSPIDIMTKTT---E--YDT-SLGG-FTLL-KYET-TPSQ-NFTS-IN-NKH--TLK--VSLPP----DYYKVSGGNLP--G--TFTTVQFHLHWGSD--NT------KGAEHGVNGKFYPAEIHFVSF-NE--KYPNISESL--SH-------------WDGLAVLGVFLEVGD---------F--NSHYD----KFLM-ES-MVPKE--------PDTD---ITIAPFPLAPLLP------------------------------AD-RTKYFRYN-GSLTTPTCNEAV-TWT-VFNE--VVEISQAQMNMLRGLKMDAS---…
	AmiCA10 WGG-----------I---------CGS-------------------------------------GQQQSPIDIMTKTT---E--YDT-SLGG-FTLL-QYET-TPSQ-KFTS-SN-NKH--TLK--VSLPP----DYYKVSGGNLP--G--NFTTVQFHLHWGSD--NT------KGAEHGVNGMFYPAEIHFVSF-NE--KYPTIGESL--NH-------------WDGLAVLGVFLKVGA---------F--NSHYD----KFLM-ES-MVPKE--------PDTD---KTIPSFPLAPLLP------------------------------TN-KTNYFRYS-GSLTTPTCNEAV-TWT-VFDE--AVEISQAQMNMLRSLKMDAS--…
	SpiCA4 WKG-----------T---------CAT-------------------------------------GKKQSPININVAAT---K--YQ--MMPS-FVLK-NYGV-KPEN-EYTL-VN-NGH--SLV--VNLPA----GYFKVSGGGLT--G--EFETVQFHLHWGSS--ND------NGSEHTMDEKAYPAEIHFVSY-NT--KYADLGTAV--PK-------------SDGLAVLGVFIEVGG---------SD-NPAYE----FLKYA-K-NV-TE--------AS---NQTSIMPFKLEPMLP------------------------------DT-RDKFFRYN-GSLTTPTCDESV-TWT-VFKD--SVKISETQMGYLRKLEFTSG---…
	SpiCA5 WKG-----------I---------CKS-------------------------------------GTEQSPINIKISDT---K--YE--KMTD-FILT-NYEN-QPSETNFTA-VN-NGNIGTIV--FKFKP----KIYSVRGGGLD--G--VFTTVQFHFHWGSD--KT------KGSEHTLDGKAYAAELHFVSY-NT--RYSGFDVAK--NK-------------SDGLAVLGVFIEVGG---------ET-NQAFS----FLTEYAT-KLANS--------SS---SWSNIRPFGLAPMLP------------------------------WTTLQKYFRYH-GSLTIPGCQESV-TWT-LFKE--SVKISSEQMKSLRNLTNASG---…
	AmiCA2 WPG-----------V---------CQS-------------------------------------GKKQSPIDIRGAT-------QDK-SLGA-FTLT-NYDS-KIND-SFTA-FN-DGH--GFK--VTFPA----KFYNVTDGGLP--G--TFTTAQFHIHWGKV--DK------RGSEHTVDKKEYAAELHFVSY-NI--KYGGILNSL--SH-------------EDGLAVLGVLIEVGG---------SD-NPAFS----FLDS-AS-RLTS---------PKSN---VTIEPFLFEPILP------------------------------KD-KTKYFRYS-GSLTTPPCSEAV-TWT-VFKD--PVKISDRQVKLLRSLKLEHN---…
	AmiCA3 WKE-----------D---------CST-------------------------------------GKRQSPIDIETAKT---V--MDK-ELGT-FTLV-NYNK-TLNK-TFRA-TN-NGH--ALE--MGFPG----RAYNVSGGGLN--G--VYTTVQFHFHWGAN--NT------VGSEHIVNGKEYAAELHFVSF-NT--KYANLGEAV--DK-------------PDGLAVLGLLIEVGE---------HN-NSAFS----FLEV-AN-KLV-E---------PFS-LVNDVPAFTFEHLLP------------------------------DD-KTKFFRYN-GSLTTPTCLESV-TWT-VFND--HVFISQYQMNLLRRLKKNGT---…
	CruCA5 WAA-----------S---YP---KC-G-------------------------------------GKKQSPINIVKSDV---Q--CDV-KLAKSLTLT-NYN--QAGSGDFTV-KI-KGR--TLQ--VIVASA---DASMSLA--GI--G--KFDLAQFHFHWGSD--DS------RGSEHKIDGKSYAAELHFVHY-NS--KYPSLGEAV--NK-------------SDGLAVLGALIEKGA---------E--NAAFK----KFLNSSKYNVTNE--------DT---S-AKVKSFALQELLP------------------------------EN-RTSFYRYN-GSLTVPNCDESV-TWT-LLAQ--PIQISNEQLEELRNLK-SHG---…
	CruCA4 WKE-----------H---YP---AC-K-------------------------------------SKQQSPINIPVFKK---E--YNS-SLKGSLKFT-HYS--CPCGGDFKM-RN-TGS--TLK--LYVTTA---FATLTLQ--RK--E--RYWLDQIHFHWGSD--NT------QGSEHRFDKERFPAEIHFVHY-NI--KYKQLLEAF--NK-------------PSGLAVLGVMVKIGK---------A--NPAFN----NFLRHIN-EVRMA--------GQ---V-HQFPAFDVETLLP------------------------------SN-TKNFYRYK-GSLTTPPCFDHV-TWT-VFYT--PIEISQEQIEKFRSLRDSEG---…
	CruCA6 WYH-----------S---YP---KC-S-------------------------------------GDQQSPIDIEPRQT---T--YKE-NLENSLVFN--YG--WTNTPSYIM-KN-NGH--SLQ--VNVPSA---RATLTYN--A---K--SFALDQFHFHWGCE--NG------KGSEHLINGLSYPAELHLVHH-NE--RYSSLAEAV--DK-------------PDGLAVVSVMIKVGR---------Y--NKAFR----KFLRFSP-NVIDA--------GQ---S-VYVPSFDLTRLLP------------------------------GN-KEKFYRYD-GSLTTPPCYESV-TWT-VMDG--TIEISQSQLNRFRKLRRSDG---…
	HsCAXII WSK-----------K---YP---SC-G-------------------------------------GLLQSPIDLHSDIL---Q--YDA-SLTP-LEFQ-GYNL--SANKQFLL-TN-NGH--SVK--LNLPS----DMHIQ---GLQ--S--RYSATQLHLHWGNP-NDP------HGSEHTVSGQHFAAELHIVHY-NSD-LYPDASTAS--NK-------------SEGLAVLAVLIEMGS---------F--NPSYD----KIFSHLQ-HVKYK--------GQ----EAFVPGFNIEELLP------------------------------ER-TAEYYRYR-GSLTTPPCNPTV-LWT-VFRN--PVQISQEQLLALETALYCTHMD…
	HsCAXIV WPA-----------S---YP---EC-G-------------------------------------NNAQSPIDIQTDSV---T--FDP-DLPA-LQPH-GYDQ--PGTEPLDL-HN-NGH--TVQ--LSLPS----TLYLG---GLP--R--KYVAAQLHLHWGQK-GSP------GGSEHQINSEATFAELHIVHY-DSD-SYDSLSEAA--ER-------------PQGLAVLGILIEVGE---------TK-NIAYE----HILSHLH-EVRHK--------DQ----KTSVPPFNLRELLP------------------------------KQ-LGQYFRYN-GSLTTPPCYQSV-LWT-VFYR--RSQISMEQLEKLQGTLFSTEE-…
	HsCAIX WPR-----------V---SP---AC-A-------------------------------------GRFQSPVDIRPQLA---A--FCP-ALRP-LELL-GFQL--PPLPELRL-RN-NGH--SVQ--LTLPP----GLEMA--LGPG--R--EYRALQLHLHWGAA-GRP-------GSEHTVEGHRFPAEIHVVHL-ST--AFARVDEAL--GR-------------PGGLAVLAAFLEEGP---------EE-NSAYE----QLLSRLE-EIAEE--------GS----ETQVPGLDISALLP------------------------------SD-FSRYFQYE-GSLTTPPCAQGV-IWT-VFNQ--TVMLSAKQLHTLSDTLWGPG---…
	HsCAIV WGG-----------N---------C-Q-------------------------------------KDRQSPINIVTTKA---K--VDK-KLGR-FFFS-GYDK-K---QTWTV-QN-NGH--SVM--MLLEN-----KASISGGGLP--A--PYQAKQLHLHWSDL--PY------KGSEHSLDGEHFAMEMHIVHE-KEKGTSRNVKEAQ--DP-------------EDEIAVLAFLVEAGT---------Q-VNEGFQ----PLVEALS-NIPKP--------EM-S--TTMAESSLLDLLPK------------------------------EEKLRHYFRYL-GSLTTPTCDEKV-VWT-VFRE--PIQLHREQILAFSQKLYYD----…
	HsCAVI WPQ-----------H---YP---AC-G-------------------------------------GQRQSPINLQRTKV---R--YNP-SLKG-LNMT-GYET-QA--GEFPM-VN-NGH--TVQ--IGLPST---MRMTVADG-----T--VYIAQQMHFHWGGASSEI------SGSEHTVDGIRHVIEIHIVHY-NS--KYKTYDIAQ--DA-------------PDGLAVLAAFVEVKN---------YPENTYYS----NFISHLA-NIKYP--------GQ----RTTLTGLDVQDMLP------------------------------RN-LQHYYTYH-GSLTTPPCTENV-HWF-VLAD--FVKLSRTQVWKLENSLLDHR---…
	ApaCA7 WFK-----------T---YP---KC-A-------------------------------------GKRQSPINIIPQKA---P--FDG-SFSD-LHIH--YSS----SADLSV-TN-NGR--AIT--AKLSNN---DKLNFTGAGLK--S--VYTLDKFHFHVGAD--SS------EGSEHQIDGKKYPMEVHLAHY-DV--SKSSD----------------------VTAAIMSVLVTEG----------TEDNHFFD----KLTNSLQ-NCSKK--------DE----TTKVIGFSVKHILP------------------------------NN-TQSFYRYS-GSFTTPNCSEDV-EWI-VFHQ--TVSISSRQLRAFRSVSS---AK-…
	AelCARP1 WPA-----------K---YS---QC-G-------------------------------------GPRQSPINIIPIQV---N--YDG--MGD-LKIQ--YPN----DTALNL-SN-NGK--AIH--ADVLSS---KAFAVTGADLK--A--DFRLKQFHFHVGSQ--NS------RGSEHKISGKASPMEVDLVHN-GV--IGQSS----------------------R-TLVLSVLFTLQ----------NEDNPALN----GIVNKLP-NCSYK--------GE----SIHIPSFSVKSLLP------------------------------KD-TTQFYRYS-GSLTIPHCN-DS-EWL-LFHE--TAPISERQLESLRKVYRDSPK…
	NveCA4 WPN-----------H---FP---HC-G-------------------------------------GKMQSPININTEEA---K--YDG-SLTD-LDIK--YPN----TTDVLLVNH-HGH--AIE--ADILSS---EPFVATGADLS--S--RYRLAQFHFHVGSS--DI------QGSEHHIHGVKYPLEMHLVHY-ND--KYPNASSAQ--GL-------------LDGLAVISVLFESS----------STDNPALN----EIIDNLQ-NASYK--------DE----EITVQNVPVGKIIP------------------------------TD-TEKFYRYN-GSLTTPPCFETV-KWI-VLKK--TASISEKQLRQFRSVFSTSRQA-…
	SpiCA1 WKH-----------H---YK---DC-E-------------------------------------GHEQSPINIVPKDT---F--FEP-GLAD-LVVN--YEK----SVSAKL-FN-NGH--TVQ--ATFLTG----KSNISGGNLT--S--HFRALQMHFHWGSE--NS------RGSEHQVGGRKFPLEIHIVHY-NAE-KYPSVSEAV--DK-------------GDGLAVLGILVELQ----------VQDNPVFD----VMVDNLD-KARYK--------GN----EVILPSLQLFSFLP------------------------------HD-IAQYYTYR-GSLTTPGCFESV-QWF-VFNH--TFPISQAQLDKFRDLFDSEKQD-…
	AmiCA6 WKT-----------H---FE---HC-A-------------------------------------GKKQSPINILPKET---V--FHA-ELKD-LAVD--FER----NVSAEL-QN-NGH--TVQ--ATFKTG----KSNISGGYLP--S--QFRAVQMHFHWGSV--DS------RGSEHQISGRKYPMEIHIVHF-NVE-KYPNISAAL--KK-------------PDGLAVLGILVEIGD---------TKENPVIK----PIVDAFN-KTQYN--------GE----KAFIEFLEPLKFLP------------------------------ED-IQQYYTYK-GSLTTPGCYESV-QWF-VFND--SFKISPSQLERFRQLSEGSKQH-…
	CruCA1 WRN-----------K---MP---QC-G-------------------------------------GTRQSPVDINDNEA---I--TVK-KHTE-LH-FNDYNT-S---INVVL-KN-NGK--TVK--MDPVSA-HNVTVEAQGIYLQ--G--KFTLEEVHFHWGNT--MS------MGSEHKVNGKSSSMEVHLVHY-NL--KYLDFKTAR--NK-------------HNGILVLSVLVEVSS-----------TRSSFNSIWKDIVYKLA-VVKNP--------DT-E--TNY-GSLWFQHFLP------------------------------KN-VRDFYSYQ-GSFTTPPCLETV-TWV-VFKD--KLLIPEEYLIYFTDLQTVV----…
	HmaCA9 WFY-----------A---HP---LC-N-------------------------------------GTKQSPVNILENEV---V--YNE-TLTP-LVLL-NYST-VLNDASYYL-LN-NGH--TVM--MGIQT-----NSSVPIGLMW--KGRQYNYYGLHFHWGEN--DT------IGCEHTLSNRSNPLEVHIIHY-LS--EYGNFSNAL--NY-------------GDGLLVWGNIFQIDNTI-------DESKSPLQ----DIFNKID-RVTLA--------DN----KTFINPIPLKSFVA------------------------------DNSTDSYYHYE-GSLTAPECTESV-MWI-VNHK--RMKVTSNQMKNFRLLKGHLHNST…
	HmaCA8 WGY-----------D---HP---IC-N-------------------------------------GKRQSPINIIENQA---F--YST-ALTP-LILF-NYST-LFNNTNYYL-TN-NGH--TVI--LGIDA-----DSSLSIGLFW--RGRQYNYYGLHFHWGEN--DQ------HGSEHLFSNKANPLEVHILHY-LN--DYGTFSNSL--NY-------------DDGVLVWSNIFQLDNSV-------DTSSNPLQ----DIFNNIK-NVIHA--------GD----KASIQPVALSSFVA------------------------------ENSTYSYYYYD-GSLTTPECSESV-VWI-VNQK--FMKVSSSQLKDFRTLKGHYHNIS…
	HmaCA10 WAY-----------A---HP---LC-N-------------------------------------GTRQSPINIIMKET---I--YNE-TLTP-LVPL-NYST-VFNDAKYYL-AN-NGH--TVN--LGIEM-----GTRVPIGLIW--KGKQYYYHELHFHWGEN--DQ------HGSEHYFNNQSYALEVHIVHY-LN--DYGDFDRAL--NY-------------SDGILVWSSVFQTSNSS-------ETSNTLLQ----DVFNNID-KIINA--------EN----KTYIKPLPLSSFVS------------------------------ENSTGSYYHYE-GSLTSPDCTESV-MWI-VNHK--MISVSSDQLLSFRLLKGRLHNT…
	ApaCA1 WGH-----------V---SK---IC-S------------------------------------DGKHQSPVDINTDDSDNDS--DDD-ANLE-LSLS--YDEEVDGFSEGTF-KN-NGH--SPT--FAIM----KGGATL-RNPIN--D-KFYRLAQFHFHFGCQ--DN------VGSEHTIKGKPYPGELHLVFY-NT--DHADVTIAA--NK-------------PDGLTVIGVFLKKDKSANLE-------LK-------KIAKQVE-KIEAE--------GA--E--VSDAKVSLRTLLP--------------------------DKLRYG-THDFYSYK-GSLTTPGCYESV-SWL-VLEN--PLKADDQVFASFRKLESKHGKH-…
	ApaCA2 WGH-----------V---SK---DC-N-------------------------------------GRFQTPVDINTRLVRESD--DHP---LR-VRFD-----WASGYSRGNL-KN-NGH--SPT--FTIV----KGGASL-RNPIN--G-QIYRLAQFHLHFGCD--DS------VGSEHTVNGKYYPGELHLVFF-NT--KYGTIGNAA--AK-------------PDGLTVIGAFLRKGR-GNFA-------MK-------KLAYKIR-QISNE--------GA--E--AKHFGVYLGYLVP---------------------------GLSTG-SRDYYSYR-GSLTTPGCYESV-SWL-VLGH--PILADDHMFTNLRKLKAKHGKN-…
	ApaCA9 WGK-----------I---SE---TC-R------------------------------------DGKRQSPVNINTSKAKAGD--SSS-TDRL-VSYD-----ERHGKVTGDL-VN-NGH--SPT--FKVT----NGNVIY-TNPRN--K-AKYKLAQFHFHFGCK--DS------VGSEHTVDGKSYPGELHLVFF-NT--DFKEFNNAV--TK-------------PDGLTVIGVFMKKSKKASYQ-------IR-------ELARKIE-KISND--------DEDKP--LKDVEVKLRWLVP--------------------------GLTKSG-CMEHYSYN-GSLTTPGCHETV-DWR-VLKK--PINANNFVLSQFRKLESKNS-E-…
	NveCA7 WGK-----------V---SH---YC-D-------------------------------------GRSQSPIDFSDIE-DNDD--DDD-NALE-VRFS-------SEGVSGEV-TN-NGH--SPT--FAIL----KGSATL-G---------DYTLGQFHVHFGCR--EG------RGSEHTVQGTGFDGEIHMVFF-KT--VYGSVEKAA--DK-------------TDGLTVVGVFLKKASSSSTM-------LQ-------TLTKNME-HIKSQ--------GTKA----AYKPIKLDKLVP---------------------------GLSSG-KRAYYNYK-GSLTTPPCYESV-NWI-VLKN--PILVTLKDLYHLRMLQSSHGKQ-…
	SpiCA8 WGK-----------V---SK---YC-D-------------------------------------FTAQSPIDIETAS---VK--KDA-NLKE-LRFT--ADN-ENGKVSGVI-KN-NGH--APT--LAIN-K-LKGKASLTGGPLG--D-SVYMLQQFHFHFGCD--ES------EGSEHLVNGKAYPGELHLVTY-NT--KYSDFDTAA--SR-------------SDGLAVIGVFFEKKKKGEKG-------QG-------KKHYKAV-RKLHSALRKL---ENVGDE-TSVKNIKLFDLVP--------------------------ELTDL---SSFYSYK-GSLTTPPCYQSV-SWI-VLKE--PIKFHKSAFGAMRKLKNGEG---…
	SpiCA12 WGK-----------V---SK---HC-D-------------------------------------ESAQSPINIEKSS---LK--NDG-SLRK-LRFL--PED-WYGRVYGVL-EN-NGH--APT--LEID-K-PRGTSTLTGGPLG--N-SVYKLQQMHIHFGCE--NN------KGSEHTVNGRAFAGELHLVHY-NI--RYGDFKTAV--DK-------------PDGLAVIGVFIQEDDDDDSS-------Y-------------SL-KVISGAARYI---RKAGSK-KRIRAIYLNNLVP--------------------------HLRDL---SKSYFYK-GSLTTPPCYQSV-QWI-VLKR--PIRASEYVMRALRGLLNDDE--…
	SpiCA13 WVQ-----------V---SR---HC-G-------------------------------------EKAQSPVNIDTVHRNSFQ--KLT-FLKG-FSFK--VAN-MWRGLRGRL-FN-NGH--APT--IKIE----AGFGLLSGGPWG--S-DLYRLAQLHFHFGCK--SS-----PKGSEHTLDGIPFSGELHLVFY-NL--KYADFNAAA--DK-------------SDGLTVIAAFLEENRLDVSN-------PE-------------L-EKIAHLMRNMARGDREENE-RTLLEPNLYSLVP--------------------------QLTDLS-MTPFFSYK-GSLTTPPCYQSV-NWI-VLGQ--FIPANTYVMDIMRSLRNHDG--…
	SpiCA14 WIN-----------G---SR---DC-G-------------------------------------GSAQSPINTDTAIEKSFQ--RST-YLRE-FSID--FDN-LFGILSGRL-VK-KGH--SFS--IKIE----SGSALLSGGPWG--S-NHYKLAQLHFHFGCN--SS-----PGGSEHTLKGVSYSGELYLVFY-NT--KYANFQSAA--EK-------------SNGLTVIGVSLKGYILGILN-------LE-------------L-NKLASAIEKVAEE--DGNE-GIPLDLNLYLLVP--------------------------QLKDLT-MTSFYSYK-GTLTTPPCDQSV-NWI-VLSQ--FIPVSTYMMDVMRSLRDQNG--…
	ApaCA8 WKS-----------I---SK---YC-G-------------------------------------GSRQSPIDISSYY---MP--TKP-PRKP-LQVE--SDN-DDGLVIGVF-AN-TGH--TAQ--FTVE-E-NKGSVYLSGGPAD--S-ETYKLSHIKFHFGCS--IT------TGSEHTFDTNPSAAEMQMVFY-NS--KYKDFKEAA--NE-------------TDGLLIVSSLFTPYGGPTYYVNPT---LE-------RLVAMLP-NITQP--------GSYV-MLNNDARIELTKLVP--------------------------ELT-RP-YPYYFTYK-GSLTTPPCYESV-TWV-VLKE--KLTISMDQLEQFKSLKNRHG---…
	ApaCA10 WGK-----------A---FE---KC-G------------------------------------KGKAQSPIDIVSKKA------KKT-KFGP-LKLKFEDKN-KDGFFRGSL-VN-DGH--APV--FTMD-K-KEGNITIK---FD--K-KEYILEKFLTHFGCK--DK------KGSEHTIDEKAFEGEMQFVFY-NK--KEK-PEKAE--KK-------------KDGVLAISVFLEKSKDYYYYYNKK---EGPDG----LLTAPLT-VISSGYVR--------VGMPVVTTELPLKKLIPSLV-----------------------YKKKKD-APEYYTYK-GSLTQPGCHENV-RWV-ILKE--PVEISWYLLNMFRSLKTKDGYD…
	NveCA6 WAS-----------A---YP---EC-K-------------------------------------GLAQSPINIVTSKVT--R--VSR-PFRY-MKIN--FNN-YNGGLACFL-SN-DGK--TLD--FKVR-Q-GLGQAFIDDPVED-PH-DRYQLETVRFHFGCN--DW------LGSEHAVDGRRHPGEIQMIFH-NT--KYSNVSDAA--DK-------------SDGLLVVAAFMRKHPFWS---SPA---IK-------NLAKSYL-GFGK-----VKKEGSVTPV-----FLIMEDLIK---------------------------GIYRG-MLPYYSYK-GSQTAPACHESV-RWI-IVKQ--PVDIYRDEMAYLRRLESSSG-K-…
	HmaCA15 WHK-----------I---YR---SC-QSS----------------------------------SDKFQSPINIKTKGTTRM-----Q-EWKP-VIIS--FPSPSTPFKDAVL-EN-NGN--VLK--L-LN-I-DPPL-TLEAAGL---V-NRFILHEVHFHFGCE--SD------RGSEHHINGKKYPLEVQFVFWDNV--DFRSYEHAK--NRKRPTNKSAFEDPFRNGLAIVAVLFDEDDLIQ-T-------SENFK----IFNKAIN-EIGSK--------PKGKYAITSNLAEILQTFLP--------------------------DDIKEG-HNYFFKYR-GSLTAPPCLETV-DWF-VLPNCCKLKVPTEFLFTLRQLRSNLN--…
	HmaCA14 WP-----------------D---NC-LNS----------------------------------AEKRQSPINIITQGSLRM-----A-SLSP-LKIN--YYNHKTLYSSVYL-EN-YRN--YLR--IYLS-H-DIGI-TLEGGGL---E-NPNLLFDIRFHFGCT--SD------RGSEHQINSKKYPLEVQFLFLELG--SVD--------------------------QNYIAVLFEEGDLQDNK-------IKTFD----IFDKAIN-KMGYN--------IDGVVKITDDVELLLGGLLP--------------------------NDITIG-LRNFYKYR-GSLTTQPCAK-G-NWE-GLAD-SKLKVPAKFLQTLRKLRSGMDRS…
	HmaCA16 ???-----------?????????????------------------------------------?????????????????????????????????????????????????????????????????????????????????L---K-GGSIFDEVRFHFGCA--SD------RGSEHQIDSKKYQLEVQFMFTNFK--DLR--------------------------NVILAVLFEEGDSNDDN-------IETFD----TLDEAIN-IMGYN--------IDDAAKITISVQKLFKGLLP--------------------------DDIKIG-IRNFFEYP-GSLTYPPCSD-A-QWF-VVVN-SKHKVPTKFLKTLRKLRSSMDSS…
	HmaCA11 WRK-----------F---NV---QC-D-------------------------------------GNFQSPINIIKNRKSVKG--KLRNQATR-IKIT------FPGESSSTL-KN-NGH--TLQ--LSIGKN-KPKLVAFDSS----TS-KEYNLQQIHFHFGCN--L--EEERKTGSEHRIDGKAFDLEVHFVFQDNT-----------------------------GVLSVVGVLFNEQIPSNEI-------NNDFE----SPAYLLL----S-----------KK-EKFQSSNDILKSLLPE------------------------DIYGESG-TNNYFSYR-GSLTTPPCTEGV-HWN-VIAD--PKPVQQDFMNYLRKLQSDTNHE…
	HmaCA12 WGD-----------I---YC---KC-G-------------------------------------GTQQSPINIFSESNLVEG--KSRNTASK-IKIE------FFGSSSSTL-VN-NGH--TLQ--LTINNN-KPKLFDYNIV----PI-KTYSLKQVHFHFACQ--SSVKTEKKTGSEHRIDGKGFDMEVHFVFKDNT-----------------------------GSFSVVGVLFNKAENSINK-------IAP-N----DPDLLKN-FDGV-----------RG-TVFSSKG?????????------------------------??????????????????????????????????????????????????????????????…
	CruCA2 WKN-----------F---SK---NC-N-------------------------------------GRRQSPVNIRHKR---AR--RKR-HRSK-IAVQ--FTL-ENGQVFGVL-KN-NGH--SPV--FTVN-V-SKASAQLTNVPHH-RK-DLYILKKIYFRFGCT--EK------TGSEHQIDGVPTPGEIHLVFY-KD--QYRTMDRAM--SK-------------KDGLVILAVLLGGDLNYNRG-------LT-------DITSNLA-RIIQP--------GDKI---DLKDGIKLSYLLP--------------------------ELDDK--NLKYYTYK-GSIPTPPCFESV-RWF-IMKS--PIAITKQQLDEFRQLQGGN----…
	SpiCA16 WYK-----------K---WR---QC-G-------------------------------------GNRQSPINIDTSRV------RHR-HFRT-LKIE--FDR-LGGLVSGEL-KN-NGN--APT--FFVD-K-HKGTARL-KGSRL--S-DTYVLTNFHVHFGCE--ND------RGSEHTRNGHRFAAEIHFVFE-DS----------------------------RGRFAVVAVWLRASKNENTI-------LG-------RLANQMH-KIIDV--------DESAKI-RRAIGIRLMRLIPHKSR----------------------KHKTLV-LSNYFHYV-GSLTTPPCCEGV-MWF-VLRR--TVPITDYQLSQFRVLEGRFPKD…
	PauCARP2 WHDLELK-------K---PN---HC-G-------------------------------------KKRQSPINIKISE---VK--EED-SYRR-LKIT--FYN-KRGLVTGTL-EN-TGH--SPK--LKIA-D-SNG-ASLTGGPLG--N-NKFELLEFRVHFGCV--NK------RGSEHKLNGKQLSGELHMVFG-HD----------------------------EKPRAVVAVWIKAPSKGNKI-------FG-------KLANLMH-HIIKP--------EDTYSV-TKEDGIYLKDLIP------------------------------KK-CSIGK????????????????????????????????????????????????…
	SpiCA7 WRPFRESYLPIQST---------------------------------KISSSADIRLVEDIIMDGNIVGMMHLDVKQ---VS--TD--SQSP-LKIS--FDS-GTGIVSGHF-FNFYDH--KPT--FKLDAK-DQTSILLTGGSL---T-APYVMDQFHFHIYCT--RA------EAELNTLDQVQVPGELHLVFF-RR--KYQSYNKAM--HK------------FQDGLAVISIYLEVGEDFNIT-------D-SDD----QIAYFLS------YVDYISQNENH----TVPTTTSVKQLAA---------------------------PVLKE-HAQYDAYR-GKLVEPIQCSDCVDVL-VMKE--RFKLSVKQLTEFRKAPHCVENDW…
	AmiCA7 YSPFDVKFSDVQSGS---FD---LC-VDNKTNASSRHHEEFPVTLPFSKEPKDDRKVVEKILMHG-FLGEMHLDGER---VN--WAL-PSRE-LHII--TIN-GTREVGGTF-FNFFHH--KPT--FKVNTW-EQRKVSLTGGPL---T-APYILDQFHFHVYCT--RK------EAEKSTLDRVQVPGELHLVFF-RE--KYTSYSNAM--LR------------YKDGLAVVAIYLEVGDEER-----------SIP----QIANLSK------LVEYIAKDGNL----RLPVTAAIQQLTG---------------------------PLEKA-NAKYDTYR-GNLVEPIKCENCVDVF-VMEE--RFSISVKQMTEFRKAPHCVENDW…
	PdaCARP WETL--N-------G---NW---SC-N-------------------------------------GRKQSPIDVGTDQVM--Q--KDPTNPPN-LRLT--VA--GNKPITGEI-RN-NGY--APT--FFLA-E-ELT-VKLAGGLL---Q-ENYFLKQFNFHFGCN--DT------VGSEHTIDGNTYPIELHMVFWDNT--NYATYELAA--QG-------------EDGLAAVAVLYELPMANISA-TPA---NNALE----KIARLLN-NVVEE--------????????????????????------------------------------?????????????????????????????????????????????????????????…
	SpiCA15 WETL--N-------G---NW---SC-N-------------------------------------GRKQSPIDVVTDQVM--Q--KDPTNPPN-LRLT--VA--GNKPITGEI-RN-NGY--APT--FFVG-E-ELT-VKLAGGLL---Q-ESYFMKQFHFHFGCN--DT------VGSEHTIDGNTYPIELHMVFWDNT--NYATYELAA--QG-------------EDGLAVVSVLYELPMANINT-APT---NNALE----KIALLLN-NVVDE--------NSNY-VVTQSEGIHIEDLAPLLT-------------------------SADV-ADRFYKYK-GSLTTPGCYESV-TWF-VMNN--HPQITEKEIMAFRNLKSSKAHA…
	SpiCA2 WSK-----------V---FP---LC-G-------------------------------------GKFQSPINIETKK---V---KKK-SYPD-LKIS--FDN-PCGRVTGEL-LN-AGH--SPV--VNID-S-SKGGAKLSGGPLD--C-DEYALQQFHFHFGCE--NS------RGSEHLIDSQAFPAQLHLVFF-NK--KYETFQNAV--DK-------------PDGLAVLGVLITATCPGNRV-------LG-------SFAKKLT-KIIEE--------GASANV-TAVDGIKLNYLMPYNNKQGDEDEDDEDIAGDDPDAVEEEEVDAKK-KIKYYTYK-GSLTTPPCYESV-TWI-VFKD--KIKISNTQLKKFRKLKAQYGGA-…
	SpiCA9 WGL-----------A---VP---SC-S-------------------------------------GQFQSPIDIVTSL---SQ--SNS-SYGG-LVPI--FDN-EDGTVSGVL-SN-NGH--ALT--VTLD-K-TKGGLTLTAGPLG--Q-NTFRLEQFRFHFGCE--SN------VGSEHTVDGNSFASEMHLMFY-ND--IYGNFKDAV--SK-------------PDGLLVIGVFLQVNGGFNKW-------ME-------NIALAST-N-------VV---TPNGDSYSLDGSVPLTQLVP--------------------------DLMSKS--APYYTYK-GSLTTPPCYESV-QWI-LMKN--PIPVTESQLELLRSLSSTSG---…
	SpiCA10 WGN-----------V---AS---SC-R-------------------------------------LPDQSPIDIATKT---VE--SDA-SLGE-LDIT--CDN-DKGLFNGIL-LN-NGY--EPI--LTAD-D-KRGTCNLTGVPVI--N-KNFQLHDLNIHFGCD--AD------RGSEHTIDGKSFPAELQLMFY-NT--EYGFYDNAA--SK-------------KDGLAAISVLLKIGETENNA-------LD-------SIVDQLD------DVAVE---GSSIPVYTPADNLTLADLVP--------------------------DLAKEH--APYYTYM-GSLTTPPCYETV-KWI-VMKN--PVTITKNQLEAFKKLTSVQ---…
	SciCA2 WGQ-----------RP-EFK---MCGL-------------------------------------GREQSPINIRRSST---I--YQ--DFPP-LAFELKSPI-V----HSNI-EN-KGS--ATA--AFPLS----DIPILSGGPLG--N-RKYRVYNVHLHFGNY--SF------RAAEHAFDGVRTTGEFHIVTY-DS--RYPHIKAALGSGR-------------RGALAVLGVMFEARNVS--------NIDMGVT----NLIELSS-NVTYK--------GD-----HYMTGIDFSNLVS------------------------------EVDMGYYYAYN-GSLTTPTCNEVV-QWM-VIDR--IHYVLPETADLLLELKTGY-RR-…
	SciCA3 WGS-----------IS-GYE---LCGT-------------------------------------GKSQSPININKAST---T--YK--NHPA-LSFANGAGN-I----AFQM-MN-TGH--AIN--ALP--SNPDGAPVLSGGPLG--S-ATYRLYNIHIHFGNS--TL------KSSEHAFENTRTNGEFHIVTY-KT--TYGNISAAVGSGE-------------AGALAVFGVLFDARNVS--------NTDSGIT----TFIDYAS-NLTYN--------GD-----SSTVSLPFPMMAT------------------------------TEDLKTFYTYS-GSLTTPGCAEVV-TWL-VNDR--IHYVTPDVMDQLAGLRSGN-MS-…
	LcoCA2 WGS-----------NP-AYY---TCGN-------------------------------------GTSQTPIDIVQSTT---T--YM--SYPT-LQFMNNSDP-V----RFRL-MN-DGH--GIA--ALRMTSSNNGNPILMGGPLG--T-DTYRIYNYHIHFGNS--TF------VAAEHAFDGYRTTGELHVVTY-NT--KFANIGLAVGSGE-------------RNALAVVGILFNATAST-P-----SPTNPILD----SMISDAA-NLTYK--------DD-----GIDIAIDFRQLVP------------------------------NTDLRNYYTYS-GSLTTPGCAEVV-TWL-VMSG--TVQITNQQIQSLSSLVSGTQAS-…
	LcoCA3 WGN-----------HP-TTA---ACKD-------------------------------------GTTQSPININKLST---S--YRR-GLPP-LRFDFTNNN-V----AWKL-RN-DGH--ALS--ALP--VNPYKAPTLSGGPLG--N-SIYRVYNYHLHFGSE--YM------PASEHSFNDRRTTGELHVVTY-NT--RYASIGDAIASKD-------------FNALAVVGTLFHISDSQ--------ISHPGLL----STLFYSN-NLTSP--------ND-----AAVVTVPMNNLVT------------------------------NEIMEKYYMYP-GSLTTPGCAETV-QWL-VLDT--VAYVPTASIRDVTDLRSKQ????…
	SciCA4 WGN-----------IP-GFE---TCGT-------------------------------------GTEQSPINIPTASA---M--YA--SYPP-LNITSNATT-D----VYHL-EN-VGD--APT--GFAYGS---SNTWFTGGPVG--V-THYKLHSFHLHYGNS--TY------DGSEHAIDGMRTSAELDVVFY-NG--SYQNLNQALASGD-------------RDAIAIIAVLFSPSDDI-------SHAHPGVT----PLLNFFS-QLTYR--------GD-----QSAEQLNFQDILR------------------------------PEDITTFYTYY-GSNSHPACNEQV-VWM-VMSQ--IQYYPPTMINALSGLLSSNRSE-…
	SciCA5 WGN-----------IQ-GFE---GCGT-------------------------------------GTEQSPINIQASSA---T--YR--SYPP-LNVTSNSST-G----TFRL-EN-DGI--GPI--GIPDAS---NINYLTGGPLG--D-RQYRLQNFHLHYGNS--TY------EASEHAFDNMRTSSEIHFVFY-NN--IYANISAALDSKD-------------RDALAVIGILFSTSMNV-------SHAHPSIV----SILNFFA-PLTYP--------GD-----TTTEQLDFSTVLR------------------------------PEDVSTFYTYN-GSLTTPSCNEQV-VWL-VMSQ--IQYYPPTVIDSLSSLLTTNRTQ-…
	SciCA6 WGN-----------IS-GFK---TCGN-------------------------------------GTDQSPINIPKASA---A--YM--TYPA-LNVTSSPSN-A---SFYFY-AN-NDA--AVR--ADHFDT---TSVSITGGPLD--S-EQYSIDNFHIHFGNS--TS------MSSEHSVDGSRTAGELHVVFF-NS--KYSSLRKALASGD-------------SDAEAVISILFNVASNA-------SSAHPGLE----TILRHFS-TLTYS--------AF-----GDIHSIDFATLLR------------------------------PSDLTSFYTYK-GSQATPGCNEQV-IWM-VMNQ--IQYVLPASLNSLSSGLNPVSGL-…
	SciCA7 WGT-----------LS-GFE---TCGT-------------------------------------GTEQSPINIPTAST---D--YQ--SYPP-LNVTDSSSS-A----YFHF-EN-NGA--AAE--ADPEGT---TVVYLTGGPLG--S-ERYRIQNFHIHFGNS--TF------AASEHAVDGSRTAGELHVVFF-KA--TYPNIADALASGD-------------RDALAVIGMLFDVGSDA-------SLAHPGLT----TMLNHFS-NLTYP--------GF-----SVVQSLDFATLLR------------------------------PSDLTSFYTYE-GSLTTPGCNEQV-VWL-VLSQ--VQYVLPASLDALSGLLCTSPTQ-…
	SciCA8 WGN-----------VS-A-----ICRD-------------------------------------GRKQSPINIVPPST---I--YQ--PYPA-LNLTVPEGN-A----VFKF-GN-GGH--DVS--GHPVVS-SGGNILLRGGPLG--A--AYKFHNIHIHYGNK--SM------PASEHSVERARTTGELHAVFY-NS--SFTTLSDAAADNS-------------SSAIAVIGIRFAAGLWVNE-----SYYHAGLQ----SFFENVA-SLTYK--------GN-----ETTHSFNMSDLLR------------------------------PEDIDRFYTYE-GSLTTPNCQETV-QWL-VMEK--TQYVRSTLIDAISHFRSGNTLT-…
	LcoCA4 WGK-----------L---NP---AC-R-------------------------------------GMRQSPININEHKV---E--PNH-NYGD-LCIT-GPH--H---LKVHI-HN-TGH--DLQ--AKLDES-SSRATLVTGGPLG--N-KKYRVLQFHFHFASH-PGG------KGSEHSINCHFSDIEMHIVLQ-NV--AYGSFDVAK--DH-------------RDGLSVIAVMLSEDVRPNTVSNAMRNNPSWSQYYINTLIYYAS-LRKHC--------DLHE--VPGNTRFSLFHLLP------------------------------SDYARNYYAYG-GSLTTPPCSESV-SWI-IMRT--RFHINRYHLNLLKDVSLLSRYH-…
	LcoCA5 WGQ-----------L---DC---SC-N-------------------------------------GLRQSPINIPR-RV---E--VDA-SLPD-LCMD-QSST-W---LSGTI-GN-NGH--SIT--AKLSPG-GVQGSSAFGGPLK--G--TFKIEQFHFHFAS---SG------YGSEHAIRGQKAAAEMHIVMF-NK--RYRNVAEAL--KH-------------CQGLAVVGVLLSSDRRHADARNAWGEDPHNTQRFWIQLIQELS-QHRTC--------RHDN--RWTSINKRLKQLLP------------------------------ANYHRDYYTYE-GSLTTPPCTESV-QWI-VMKK--PFYVPARYFRALGAIQ-----D-…
	HsCAX WGL-----------VNSAWN---LCSV-------------------------------------GKRQSPVNIETSHM---I--FDP-FLTP-LRIN-TGGR-K---VSGTM-YN-TGR--HVS--LRLDKE---HLVNISGGPMT--Y--SHRLEEIRLHFGSE--DS------QGSEHLLNGQAFSGEVQLIHY-NHE-LYTNVTEAA--KS-------------PNGLVVVSIFIKVSD---------S-SNPFLNRM--LNRDTIT-RITYK--------ND----AYLLQGLNIEELYP------------------------------ET-S-SFITYD-GSMTIPPCYETA-SWI-IMNK--PVYITRMQMHSLRLLSQNQ-----…
	HsCAXI WGL-----------VNAAWS---LCAV-------------------------------------GKRQSPVDVELKRV---L--YDP-FLPP-LRLS-TGGE-K---LRGTL-YN-TGR--HVS--FLPAPR---PVVNVSGGPLL--Y--SHRLSELRLLFGAR--DG------AGSEHQINHQGFSAEVQLIHF-NQE-LYGNFSAAS--RG-------------PNGLAILSLFVNVAS---------T-SNPFLSRL--LNRDTIT-RISYK--------ND----AYFLQDLSLELLFP------------------------------ES-F-GFITYQ-GSLSTPPCSETV-TWI-LIDR--ALNITSLQMHSLRLLSQNP----…
	SciCA9 WPD----------------T---HC-T-------------------------------------GNSQSGINIETIST---A--FHP-DFSS-LAID-----TAESGVSVML-HN-DGH--HVV--I-RGNG-LEVLGFLSGGPLYSDQ-TLFSIVEARFHFGVV--VD--GAVVRGSDHLVDGNSYAAELQFIAF-NT--MYPSMKVAL--TQ-------------PGAVAIVSVLFELGDASNNV----------------DLNMFLD-TVASE----VTYEGNS----FGLDGINLRQLLP------------------------------LS-ISDYYTYS-GSFSWPKCSEDV-TWL-VMSQ--TLPITLDQMNRLQGVFSTRRRQN…
	LcoCA6 WPA----------------Q----C-Y----------------------------------------KSPIDINRAQA---S--FHP-NFSP-LAID-----TASV--NTII-AN-NGK--HIV--IHGGDD-HQVLGFLSGGPLFSET-ALYGIVEARFHFGLR--ID--GRSMGGSDHTISGKSYDAELQFIAY-NT--MYPNVEVAL--LQ-------------PNGIAIVSVLFEEGERTDNL----------------DLNMFLD-MAASE----VKFHGND----FSLDGINLRQLLP------------------------------DN-IGEYFTYN-GSFTWPRCSDPV-NWI-VMSN--TMTITAEQLSNLQGVYSTRRGQS…
	HmaCA13 WGT-----------I---YP---TC-N-------------------------------------GKNQSPIDIKLFKALRA-----D-VVNK-ISHN--YWNYPKLHQEYSF-SN-NGK--ALV--INFP-G-DHLYRLLKG------N-QWFIPVKALFHFGSF--KN------NGSEHSIDKKFFQAEKKSSFL-TE--LFARNADA---------------------------------------------------------------VSNP--------RKT-NH-IWIEAFPLSYFLPI-----------------------------DS-QAQYINYK-GSLTTPPCH-NV-DWI-VYIK--PALKITKEA?????????????…
	Pectobact WGK-----------L---SPDFSLC-E------------------------------------TGKNQSPVNIQQA--------LNA-QHDP-LQ--LAFQS-----GTQQI-IN-NGH--TVQ--VNVSSG---NTLLLDN--------ETFALQQFHFH--------------APSENEIDGKQFPLEGHFVYK-NA----------------------------DGALTVIALMFQEGA-----------ANPQLA----TAWQQIPAHVDQA--------ED----VRTPIAIQA--LLP------------------------------TS-L-NYYRFS-GSLTTPPCSEGI-RWL-VLDH--PVTASAEQINQFSSV-----…
	Klebsiella WGA-----------L---NEEYKTC-Q------------------------------------NGMNQSPINIDAT--------FKT-HLSP-LD--THYID-----GPITL-IN-NGH--TIQAALKTTTA---DTITIDG--------TPFILQQFHFH--------------APSENTVHGKHYAMEMHLVHK-NA----------------------------KGAVAVVAVMFEQGA-----------ENTELN----KLWATMPEQAEQT--------AK----IVTQMDLNA--LLP------------------------------ID-K-TYWRFS-GSLTTPPCSEGV-TRI-VLKH--PLTLSSAQLAKFSHA----…
	Nostoc WGE-----------L---SPDFALC-Q------------------------------------IGRKQTPIDLQIADV---KDVHSS-SQDL-LV--TNYQP-----TALHL-IN-NGK--TVQ--VNYQPG---SYLKYAH--------QKFELLQFHFH--------------HFSEHRVDGKLYDMELHLVHR-SK----------------------------SGDLAVMGIFLQAGA-----------FNPTLQ----IIWDATP-QNQGT--------DK----RIEDINIDASQFLP------------------------------AQ-H-RFFTYS-GSLTTPPCSENV-LWC-VMAT--PIEASPAQIAKFSQ---------…
;
END;
begin mrbayes;
	set autoclose=yes nowarn=yes;
	lset nst=6 rates=invgamma;
	unlink statefreq=(all) revmat=(all) shape=(all) pinvar=(all);
	prset applyto=(all) ratepr=variable;
	mcmcp ngen= 50000000 relburnin=yes burninfrac=0.25 printfreq=1000 samplefreq=1000 nchains=4 savebrlens=yes;
	mcmcp nruns=2 stoprule=YES stopval=0.01 mcmcdiagn=YES diagnfreq=1000 checkfreq=10000;
	mcmc;
	sumt;
end;
