# Supplementary material for: Carbonic Anhydrases in Cnidarians: Novel Perspectives from the Octocorallian Corallium rubrum
Source: PLoS One. 2016 Aug 11;11(8):e0160368. doi: 10.1371/journal.pone.0160368 (PMC4981384; doi:10.1371/journal.pone.0160368)
Supplement: S1 Table — Nucleotide sequences of newly identified α-CAs for C. rubrum, S. pistillata, and A. pallida are reported here. (XLSX) [file pone.0160368.s008.xlsx]

## Sheet: Accession #
Phylum	Class	Subclass	Order	Species	Name	Nucleotide sequences	Accession #	Database	Template name for 3D modelling
Cnidaria	Anthozoa	Octocorallia	Alcyonacea	Corallium rubrum	CruCA1	TCCGGCATCAAAAACAGGGCGCGAGAAACAATAGATGCGCTATCCAGTCCTTTTATAGAGATCAGTGGCCGAAACCAGTGGCTGAAACCGCTACAACCACAGTAGCCGAGTATTTGTAAATTACGTAACACCGTTTGAAATGTTGATATTACTTAGTTGATATTAAACGACATTTAAAATTCACTGTATTCGCCCAAAATATTCTTCTTTACAGGAGTGCAGAACTACAGGTCGTGGAGGCTCTGTTACTGTCTTGGGAAATTTTACAGTGTTGTATTAACATTCGGACTGTACACTGCTCGGGACTGTTACAGTCAATCTAAATATGGGTACATGGAAGCATTTGTTATTTTTTACAAGTATGGTCAAATATCTTGCCATTAAATCTGTGTTCTGTGG…	KU557743	GenBank	1jcz.1.B	Carbonic anhydrase XII
					CruCA2	GATCGAACCATGACGAGACTAACGCAAATGTTACTTTTTGAACAGTTTCTTGATCTACTGATATTTTTGTGGAATACAAGGAATATTTTGGAGGGTTTTTGAAGCTTATAACGTGATGTAAAGTCATTATTTAGCAGCCGTATTTCGTCAGAAGATAAGAATGCAGCTATTTTACATTGCTGTTGGTATTGTTTACGTCCTGTCTATTCTATCTCCTTCTGAAGGTTCTGACGATTTCGAAAATTTAGACGACATTCCACCATGGGGGTACGGTCGTACAAATGATCAAGTCTACGGTGTCGAAGCGTGGAAAAACTTTTCCAAAAACTGCAATGGCAGACGACAATCTCCAGTGAACATTAGACACAAACGTGCTCGCCGAAAAAGACACCGCTCTAA…	KU557744		3ml5.1.A	Carbonic anhydrase VII
					CruCA3	GAGAGTGGTGTGCTTGGTCAACATTAGATGGAATCACATTGTGGGACCTTTGCCACCATTCCCATCCAGTGAGTCTCCTTCGACGCTTGTTGGTGAAATGGCTTCAACTGCCAAATGGGGTTATTCCAAAGACAACGGTCCTTCGACCTGGGCCAAGAATCTTTGTATAAAACTTGGCGACAGCCAGTCTCCTATCGACATCATTCAACGTCAATGTGGCTTCGATTCCAACTTAAAGAAGTTAAAGTTTACCTATCCGAGTTTTGAAAATGCGAAATTACTCAATAATGGAAACACAGTGCTCTTTTCGCCACCAGACAATCGTGATAATACGTCAAGCGTCAATTTTGGCCCCGTAGCCAATCAATATAAACTTGCACAATTTCACTTCCACTGGGG…	KU557745		4pq7.1.A	Carbonic anhydrase II
					CruCA4	GTTACGATGGAGAAATGTTATGGACTAAAGATATGCAAATTCAACCGATTGCTTTGGACAAGTAATATCCATGCATGCACATTTTAGACGAACGTCGAGTTCACATGTTGTTGTGTTTGAATTTAACGATATTTAAAAGTGGTTTGACCTTCCCAAAACCTTTGTGAGGATCTAGTGGTATTTGTGCTGAAAGTCTGAAAGCTGCATTAGAAATGAAATTGGTAATTCTTAGTTTTCTTTTCGTATCACTTCAGGCATTTTACTTTGCTGAAGCTGCTCAAATAAAGTGGTCGTTCACTGGAGTGAATGGGCCTTCTCAGTGGAAAGAACATTATCCTGCTTGTAAGAGTAAACAACAGTCGCCTATAAACATCCCAGTGTTTAAGAAAGAGTACAACT…	KU557746		1jcz.1.B	Carbonic anhydrase XII
					CruCA5	TCAACGAATCCTGGTTCACCTCTCCGGCTCTCAACGAATTCAATTTCGCTAGTTGCGTCTTCTCAGCAAGTCTCCTGGCAGACAACGTCATTTGGTCTCAGCTCGCTCTGCGGTGGACAGCAACGAATCCTGGTTCAGCTCTCCGGCTCTCAATATCCTATATAGTTTGTTTCTAAACGTTTCCCAGCTCAATTAACTGAATCAAGTTTACAATGGTGCTATTCAGAAGTGTTCTTTTCTCCTGCTTTGTTTGCTTGTCCGCAGGTGCAGGGTGGAATTATGATGATCCTAGCACATGGGCTGCCTCGTATCCCAAATGTGGTGGGAAGAAGCAATCACCGATCAACATCGTGAAGTCTGATGTGCAGTGCGATGTCAAACTTGCCAAGTCTTTGACGC…	KU557747		4lu3.1.A	Carbonic anhydrase XIV
					CruCA6	GACGTCGAAGAGCTCGGATCTCTAACTTTGTGCTGAGATATTTCAGAGAAAATCAAGTTTCAAACCGTTGTGGGATATCGAAAATGAATGTGTTGATTATGAGTGTCCTGTTTTTCGCAAGCTGTTTTCAGCTTTTCGACCCAAGTGAAGCTGCTTCACATGGCCAAGAGTGGAGCTACGAAGGCAAAACTGGGCCTTCTTTCTGGTATCATTCTTATCCCAAATGCTCCGGCGACCAACAGTCACCTATAGATATTGAACCACGGCAGACAACGTATAAGGAAAATCTTGAGAACAGTCTGGTATTCAACTATGGTTGGACAAACACACCATCTTACATTATGAAGAACAATGGACATAGCTTACAAGTTAATGTACCAAGTGCCCGAGCAACTTTGA…	KU557748		4lu3.1.A	Carbonic anhydrase XIV
		Hexacorallia	Scleractinia	Stylophora pistillata	SpiCA1	TATTTTAATGCCCTTTTTTTAAATAGGTAGCTTTCTTTTTAAAAAAAAAAAGACCTTTCCTTCGTCCCCTTCTGTGGAAGACAAGCAACATCGATAATTTTTCGCTAACTCTAGATGTATATTTTTAATGAGTCATCACGTAATAGAAAAGGTCGCTTTTACGAGGTTAAATTTCCTTGCTTACTCTACACAGAGACAGAAAAGGGAAGCAAAATTTTTACCAGAAACAACGATTACTAATTTTTCCAAACGAAGATAAACGAATGTGTTGCCGAGGTAAAGCATGATGTACTGTTTACATGACGTGTCAGGTCTGAAGGATTTTACGAAATCGCCATGACAACTCTTGAAGGGGAGCCAACAACACTTAATTAATATCAGTCTGAAAAAATATTCTGA…	KU557749
					SpiCA2		ACE95141
					SpiCA3	GAAATCTATCAAGCATTTGAGAAGGATAAAAACATTTAGAGAATATTATCACAGCAAGACTAGAGAGAGGGCTTTCTGCGGGTCGCGAAACGATATTTTGTCCATCAGCAGTTTATAACTTTGTCAGCAGGGGTTTGCAAATGTATTAACGATTGACGCTAACCACGGCAAAGTTCAAGGACCGTAAACTTGTTCTAGACACTCGACGAATAATCAATATTGTCTTCCTTTCACAGGGAAAACTGTCATTGGACGCTTTGATGCCCTCATATAATTTATTCATTCAGCCTCTACTACAAAACAAGTAGCTTATCAGGTTTGAGTCGCATTTGTCTTGAAGAAGTCCTTTCCTTCAGATAGTAGCGATGGCACCTTGGGGTTATGAGAAAGATAATGGTC…	KU557750
					SpiCA4	TCACTCCCTAAACAACTTCGCAAGATTGAGGATAATTATGGATCGTTTTCTTCTGACTGTGTTCCTCTGCGTTAGCTTGGTGCCGCTTATTTTCAGCGCCGAGTGGGACTACGTCGTAGGTGGCCCAAACGGCCCTGCAAATTGGAAGGGTACATGTGCAACCGGAAAGAAACAATCACCTATTAACATAAATGTGGCTGCAACAAAATATCAAATGATGCCCTCTTTTGTTCTCAAAAATTACGGCGTGAAGCCTGAAAACGAGTATACCCTCGTTAACAACGGCCATAGTCTAGTAGTTAATCTCCCTGCGGGTTACTTCAAAGTTAGCGGCGGGGGATTGACAGGAGAATTTGAAACCGTGCAGTTTCACCTTCACTGGGGGTCAAGTAACGATAA…	KU557751
					SpiCA5	TTTTCAAGAAAAGTTTTGAAACAATTTACTCTCCTAGAGAGATTCGAAACTTTAAGTTTAGTTCTTAAAATCACTCGCTCTTTTATTAAAGATTTTTTTCAGGTGAAGCTAACTATGAACAGTTTTCTGCTGCCTGTTTTCATTTGTGTCAGCTGGATGGCTCTAAGTGTTTTCGCGACCGCAAATTCGTGGTCTTATAATGTGACATCCCAAGATGGTCCAAAAAACTGGAAAGGTATCTGCAAATCTGGAACGGAGCAATCGCCCATCAACATAAAAATCTCTGATACTAAGTATGAGAAGATGACCGATTTCATACTCACGAACTACGAAAATCAACCCTCTGAAACTAACTTTACAGCTGTAAACAATGGCAATATTGGTACAATTGTATTTAAA…	KU557752
					SpiCA6	ATTGACCACAGCTGATTGCCGGAAATTTTCCACATAGTGCTAACTATATAAATAAACAAGATCTAGTCAGTCAAAATCCATAATCACCTTCGGTGGATAGTTATTACAGCTCAGCACCATTGTGGCTTTTCACTGTGGAACGAATTCATCCTGAGAACTTCTGATTCAAACGAAAAATAAGCAAAATCAACAAACCATGGCCAAATTTCTGTTCTTAGCATTCATTGGTCTTACTGGAATTTCTATCGGCTTAGGAACCGACAGCTGGAGCTACTGCAGTAATTGTGCCGATGGACCGTTGAGATGGACGGGTAACTGTGCCTCAGGGAAAAGCCAATCTCCCATAGACATTTCCTTCACTAATGTAACCTACAAGTCGTTCTCAGACTGGAACTGGCA…	KU557753
					SpiCA7	AAACCATTTTGCCGCAGTAAAGCAAAATGCGTAGTGCTCGAGCAATATGTTATGAGATTACTTTGGGTCACGTTTTATTCTTAACGAGTGCAATAATGTCTCATCAACTGCGTGGTAAGCAAACGCGACTTGAAAGTTTCTGCTCTCTGAATTATAGCTGCACGGACAGATCAGAGAGTTTGAATGCACAGAAAGGATGGCGTCCCTTCCGGGAGTCATATTTGCCGATTCAATCTACCAAGATCTCGAGCTCTGCAGACATACGGCTTGTGGAAGACATAATAATGGATGGAAACATCGTCGGAATGATGCATTTGGATGTGAAGCAAGTCAGCACGGATTCTCAAAGCCCGCTTAAAATAAGCTTTGACTCGGGCACTGGAATTGTATCAGGCCACT…	KU557754
					SpiCA8	CGCGGCCACTTGTTAAATATTCATATTTGCCATGAAAGAAACCAATAGCAGTCATCTCTTTTCAAAAAGCAAAATTAATCATTTTCTTGTCTCAGTGAGATCAATTAGCGGTCATCAAATAAAAACAGCGTGCGAAGAAGGGACTACGTATCTCTAGCTTAAAGGTGGTAACCAACTGCAAAGTCTGACGCCTTGACATTTATACTGGTGTTCCTAACTTTCATATATGTGTGAAATACGATGCTGGCAGCCACTGTACTGTTGGGCTTGGTGACCGTATCTGTGGCTTCAGAAGGAGCAAAGTGGAAATATGGGGAAACAGACAGTCACGGTTATGGTCCACCTGACTGGGGAAAAGTTTCAAAATACTGCGACTTCACCGCCCAGTCCCCCATAGAT…	KU557755
					SpiCA9	GGTTTTGGCTCTAATTGAAATAAATTGTGATCAATTATTTACTGTTTGTAGTTGCATACACTTAAGAAATATTCATTTAGAAAAGAAGGAAGCAAAAAGGTGAAAATATTTGTGCAGCATCATGGACTGCTTAATCGTGGCTGTTTTGGCGGTAGTTTTCAACAATGCGTTTGCTGACGAAGGAGGACGCCAGTGGGGATACAAAGAAACAGAGTTCGGTCCGGCAGACTGGGGTCTAGCGGTGCCTTCATGCAGTGGTCAGTTCCAGTCCCCCATTGACATTGTCACCAGTCTGTCTCAGTCAAACTCTTCTTATGGTGGCCTGGTGCCGATCTTTGATAATGAGGATGGAACAGTGAGTGGCGTCTTGTCGAACAATGGTCACGCCCTTACAGTTAC…	KU557756		4pxx.1.A	Carbonic anhydrase II
					SpiCA10	TTTTGATGTTTTGAAGTTGGGAAGATTTAACAGAGTCTTTTGAATCCTTCGTAAAAGACACGAAACTTTCGAAGGCTTTTTTACGCCCACTTGCCTTATTCAAAATTTTTCCCTGCTCTGAAGACTTGATACAAATGGCCTTCACGACAGCTGCGCTTCTCCTCTTGAGCTTTTCAACACTGGCAAGAGGAATCTGGAAATATGGAGACAGTGATGTTATTCACGGAGTTTATGGACCTGATGCATGGGGAAATGTTGCCAGCTCATGCCGTCTGCCCGACCAATCACCAATCGATATTGCAACCAAGACGGTAGAGTCTGATGCATCTCTAGGAGAATTGGACATCACGTGTGACAATGACAAAGGACTGTTCAATGGAATCCTACTGAATAATGGAT…	KU557757		4knn.1.A	Carbonic anhydrase XIII
					SpiCA11	ATTTTTTCTCTTCTCGTCGCAATTTCACTTGATTCGTCAAGCCTATTTGCATTTTAAGGATAATAACTTTGACACTCATCTGACCATTTGGAAAACCACTGGATAAAACAATGATAAATTCATAATGCCCTCTCGAGTATTGTTTACAAGAATTCAGGCGCAAAGTGCGTTGGCTATTGGTAGATTGGTCACATCTCACGAGAATATTTTCAACAGTACTGCTAAACTTAGATCATCATTAATTCAAAACGGCGCAGAGCAGTTCTCGCCGTCATAAGTCCGAAAAAAAAACGCGATTTTACTCGCCTAGGAAATAAAAAAGTTCACGTTTCCTTTTTAAATGAAACTTTGAATGAGTACGTTCTAAAATATAACGGTCAAAAATGGCTCATACGTCTT…	KU557758		3ml5.1.A	Carbonic anhydrase VII
					SpiCA12	CGAAGATTAGCCAGTCAGAACTCGGGCCTTGAGAAAAAACAATTTCTAGCAAACGAGTAATAGTCATTGGCTTATTTTTGCACCGCTTTTGGATCGGTTCGTAGTGTATCTGACGTAAAATACAATGTTCCAAATTGCGATATTAGCTGTTCTTGTGGGTGGAGCGCTGACCTCCCAAGGTGCCAAGTGGAAATATGGAAAAACAGACAAAGTTCATGAAATCTATGGTCCAAATGACTGGGGAAAGGTTTCAAAGCATTGTGACGAGAGCGCCCAGTCCCCCATAAACATTGAGAAGAGCTCGTTGAAAAATGATGGAAGTCTGAGGAAACTCCGATTTTTACCTGAGGACTGGTACGGAAGAGTCTATGGTGTTTTAGAGAACAATGGTCATGCTCC…	KU557759
					SpiCA13	GTAAAAGATAAGCTCGGTAGTTGTTTGCGGGCAGATATCAGCTTATTACTGAAACCAATAAATTATCAGCATCACATAGCATCGCTCAATCTTTGCAACTGGCCAAGCTGCTGATATCAAGACAGCATGCTCGGTACAATCATTGTCGTTTTTGTCTTTTTTCTTCCCTGCTCCCTTGCTGCTGGCCATGAAGTACTATGGAAATATGGAAACACAGTTCACAGTGGACACCAGACAGTTTATGGCCCGCAAGACTGGGTCCAAGTCTCACGTCACTGTGGAGAGAAAGCCCAGTCTCCCGTCAACATCGATACTGTCCACAGGAACAGTTTTCAAAAATTAACATTTCTAAAAGGCTTCAGTTTCAAAGTTGCAAACATGTGGAGAGGTCTGAGAGGC…	KU557760
					SpiCA14	AATTTTTGCAACTGGCTTAGCCTGTTGATAACAACGCAAGCTGCTCGATTCACTCCTCATCATGTTTACATCTTTTCTTTCCTGTTTCGCTGCTGTTAGTCAAGGAACACGATGGAAATATGGAGAAACAGTTCACAATGGACACCAGACGGTTTTTGGCTCTCAAGACTGGATAAATGGCTCACGTGACTGTGGAGGGAGTGCCCAGTCACCCATCAACACTGATACCGCCATTGAAAAATCTTTTCAAAGATCTACATACCTGAGAGAGTTCAGCATAGATTTTGACAACTTGTTTGGAATTCTGAGCGGCCGCTTAGTCAAGAAAGGTCATTCATTTTCCATTAAAATTGAGTCTGGTTCCGCTTTACTCTCTGGAGGTCCCTGGGGAAGCAACCA…	KU557761		3ml5.1.A	Carbonic anhydrase VII
					SpiCA15	CTCAGGTTTACTACAAATTGGAAGCCAAAATGTTTCACCTTCAAATAAAAGATGTTCTAATATGTCATCTGCTTTTTGACAAGCAAGGGCACAGCGTATAACACCTGGTTAGCCTCGTGTACTCAATCATTAATGATCCTCAGGAAGTCAATAAAAAAACAGAGACGTAAAAATCCTAGTTGGAGTCTAACTCAGATTTCAGGTTTTGAAACTTTTTCAGCCAAGCCGTTCAGTTAATCATTTGCGTATCTAGAACAAGACAGCAAAGCCTGATGCACTCCAAACAAAGCAAGTTATTCCCCATTATTTTGTTTGCAGGTACTGCACTTTTCCTGAAAGTACACATCGCTTTTTCAGCTGAGCATGGAGGCACACCTTGGACTTATGATCGAGGAATAG…	KU557762
					SpiCA16	CCAAAATCGACCTCGGAATGTTGCTGTTACTGTTGTTGCTATCAGCTTTTGGTGTGGCAGTGGGCAACCAATGCGAAGAACTGCAAGATGGTGAATTTTTCAGCTACGGAGAAACTACTTCAGAAGCTCCTGGTCCGTCAGATTGGTATAAAAAATGGAGGCAATGTGGTGGTAATCGGCAATCTCCGATCAACATCGACACGAGTCGGGTGAGGCACAGACATTTCCGAACTCTGAAAATAGAATTCGACAGACTGGGCGGCCTGGTCAGTGGGGAGTTAAAAAACAATGGAAACGCTCCCACTTTTTTCGTAGACAAGCACAAGGGAACAGCGAGACTCAAAGGAAGTCGTCTTTCAGACACATACGTGCTTACTAATTTCCACGTGCATTTCGGAT…	KU557763
				Acropora millepora	AmiCA1		JR981358		3ml5.1.A	Carbonic anhydrase VII
					AmiCA2		JR979146
					AmiCA3		JT018935
					AmiCA4		EZ012005
					AmiCA5		JT002659
					AmiCA6		JR996464
					AmiCA7		JR994744
					AmiCA8		JT014580
					AmiCA9		JR998380
					AmiCA10		JT014191
				Favia sp.	FaviaCARP		GDZU01034604		3ml5.1.A	Carbonic anhydrase VII
				Porites australiensis	PauCARP1		FX463773		3ml5.1.A	Carbonic anhydrase VII
					PauCARP2		FX498049		3ml5.1.A	Carbonic anhydrase VII
				Pocillopora damicornis	PdaCARP		transcripts_v2_14851	http://data.centrescientifique.mc	3ml5.1.A	Carbonic anhydrase VII
			Actinaria	Nematostella vectensis	NveCA1		90817	JGI
					NveCA2		121435
					NveCA3		101864
					NveCA4		161716
					NveCA5		107048		3ml5.1.A	Carbonic anhydrase VII
					NveCA6		118835		3ml5.1.A	Carbonic anhydrase VII
					NveCA7		170763
				Aiptasia pallida	ApaCA1	CAGTCCTATAATGAGCATGTGAATATATTTGGTATATTACAAGTAAATACTAAATCACTTTGAAGGCTTTCTTTAACACCTTACAAGTTAAGTGCACATCAAGATGCTCTTTTTTCTATTATTCCTTGTTACAATAATAGGAGGAGCTGATGCCTCAGGAGCCTGGGGATATGGCGATACAACGAGTGAAGCCTACGGACCAGCAGACTGGGGTCACGTGTCTAAGATCTGCAGCGACGGGAAACACCAGTCCCCAGTAGACATCAACACAGATGATTCTGACAATGATTCTGATGATGATGCTAATCTTGAGCTAAGCCTTAGTTACGATGAAGAAGTTGACGGCTTTAGTGAGGGAACCTTTAAAAACAACGGCCATTCACCTACGTTCGCCATCAT…	KU557764	GenBank
					ApaCA2	CTTGAAACCAGTGGATCGTGGCGGCGGCCGCAGCTCACTCGAAAAACAACGTCGAACCAAGTACAAGGTACATAAGCTTTAGAATATGTTGTTTATAGCAGTGTTTCTTACAGCTCTCGTCAGTGCAGCAACTGCATCAGGCAACTGGGGATACGGAAAAACTCAAGGAGATGTGTACGGTCCAGCGGACTGGGGTCACGTGTCCAAAGATTGTAACGGTCGTTTCCAGACTCCAGTGGACATTAACACAAGATTAGTGCGCGAGTCGGACGATCATCCGTTACGTGTGCGGTTTGATTGGGCAAGTGGTTACTCCAGAGGAAACCTGAAGAACAACGGCCATTCTCCAACCTTCACTATTGTAAAGGGAGGAGCATCCCTAAGGAATCCCATCAATGG…	KU557765
					ApaCA3	AAAGTCACTTAAGAGGTGTCCAGAGAAGATAACGGCTGACTTCTTTTGAAACAGAAGTACTCAAAGTTCATAACTGGAGATATCATGGCTGCAAAGAAATTTATCGGATGTCTTCTTCTGGCGATTTGTGTCCAAGCAATATTGGCCGCAGATTATGATTACAGCACCTCTAGTGGCAAAGGTCCAAACAGATGGGCACAACTTTTCCCAAATTATTGCAACGGAACTAAACAAACACCGGTCAACATTGAGGTGTCGAAAGCCCAATACGCAAATCTTGGTTCACTAACAATGACCGGGTACGAGACTAAAGCAGATGTGGACATAAAAAACAACGGGCACACATTCGCAGTCACTGTGAAACCCGACACCTTCTCTATCAAAGATGGGGGACTGGAA…	KU557766
					ApaCA4	GACTCAAGAGCCAAAGAATCGCCTTGCTTCACTTCTGGTTCCACAGTAATTTGTTGTGACTAAAGTCTTTTGTATACTGGGAAATTATTCTAAGGATCATCAGGTGTTTTTTTATAATTTATTCGTCTGTTCTACATCACCTTGTAAACCAAAAAGCCACTCCATAGTACCGATCAAAGAACAGTTGGTGCATAGCAGGTTTTGACATGATGGATAAAGTGCTTATATTTGTTGTAATTGGATTGGTGCCGGCTTCAATGGCGGCAGTCACTTATAATTACCGTCCTGATGATAAGGAATATGGTCCTTCTGTCTGGAACACAAAATATAACGTGAGCTGTGCTGGAAAACGCCAATCTCCAATACACATTGACACAACGAAAACCGTTTATAAGAATT…	KU557767
					ApaCA5	CTGCAGTATTGATTGCTATATCATTGAAGTTTGCTGGTAGCATTATCAAATGGGACTATCCTTACTAGAGTGAGAGTTTAATATCCAAGATACTTTGAAGAAACAGTTATAGTTTGCCATGGCAACACCTGAATGGGACTACGATAAAAAAGGCCCAAGTGACTGGCACAACCATTACCCTGCAGCATCAGGCAAACGACAGTCCCCCATAGACATCAATACTGCAGACGCAAAATATGACAGCTCTTTGAAACCCTTGTCCATGAAGTACTCCCCAGATGACGACTTCCAAGTTGTTAATAACGGTCGCTCTGTCACCATTTCAAAGAAGAAAATGACTGGTCATCAACTAAGTGGTGGACCTCTGGAGCACAGGTATCGCTTTGAACAGTTCCATTT…	KU557768
					ApaCA6	ACGGAAACAAGAAAACAGTAGAAGCGGCACGACTTCTTCTTTTGAAAAGAAAAAGCTAAAACGGCTTAGACAAAGATTGCTTTAGTAGACATGGAGTGGGGGCCTGAGAGTGACAGAAGAGGCAAACGAGCCTGGAACTGGTTCTTGTATTGAGAAGTCGGAATAATTGTAAGTCGCTGCAGAGAAAGTCGGCATAGAGTATTTCAGCGACTTGTTCGCGTAAAAGCTATGAAACTGGCCGGCGCCTCTTGGAGCTATAGCGAGAATGGCTTTGGGCCAAAACGCTGGAGCAAGCGATATGTTGGTTTTGAAGGAGATCGGCAGTCCCCTATCAACATTGTTAAAGAAGATGTGTTAAAAGACTCGAGTTTGGGTCCATTATTGATGTCTTACGGTCCT…	KU557769		3ml5.1.A	Carbonic anhydrase VII
					ApaCA7	CTAAATCTGCTAGTCAAATGCTTAGCTAGCTTGGGTAAGCTTGGGTTGCCTATGGCTCTGATGTGGCTCGATTCAGTCTCCCTCTATACTATCAAGTCGATAAGTCCCAGTCCTTTTACTGAAGGAAAAATGGTCTGTTGTTTTTCCCTTTTTCTTCTGCAAATGGACTACCGCTGAGAATTACCTTTTGTGTCCTTTAGACATCATGAACACCATCAATATTATTCTTTCAATCTGTGCATTTTGTCATTCACTAGAAAATCTGCTATTTTGCAGTGGTTCATGGAGCTATAAGGATCCTAACGGTCCAAGCACATGGTTCAAGACTTATCCCAAATGTGCCGGAAAACGACAGTCTCCAATCAATATAATTCCACAAAAGGCTCCCTTTGATGGATC…	KU557770
					ApaCA8	TCATGAGCCATGCCAGTTAGCTACAGTGTGATGGTAATTATGTCTGCTAAATATTGCTAAAACCTCAGATATTTCCTCACCTAGGATCTATTGGAGAGTGTGTCAGTGGCAAAGGCCCATTGCCGTAAAACAACTGGCATTTTCCTGTGCTAAAAGAGCTCATTGACATGAAAAAGCTATACGTACTTAACAAGGTATTGTACAGCCTGGCCCTCGTCACAATCGTTAATGGTATTTCGGTACCAAAACCAAAAGGTCAGCCTGTATGGGGGTACTGGGAGTGTGTGACTGGAATTTATTGCCCTTCATCTTGGAAAAGCATATCAAAATACTGTGGGGGAAGTCGACAGTCTCCAATCGATATCTCTTCGTATTACATGCCGACTAAGCCTCCTCGGA…	KU557771		3ml5.1.A	Carbonic anhydrase VII
					ApaCA9	ATATTTGGATGGATAGGTTTTTAGCACTAGTAGTTTTTTCCCCCTAAATTTCATTTGCATTGTTTTGTTTGGTCCGTTTTTGAATAAATAAATTAACGCTAGAATACCCCATGCACGTCTTTCACAAATGAATTTCGTGTTTTAATTGATTCTAGGTGTCAATCACCTATGAGGAGACGTGGCTCACCAAAGTGACAGCATACTAATTGGCAATGTATACAACTCAAAAAACACTCATATTTAGAAACAAAAATTGACCACAAGGCTATAATTCAAGCAGAAAAAATACATTTATTATCATTTACTGTATCATATTCCTGAAAATTATATAAAAGAAATATTTTGAGTAAGTGAAAGTTTGAATGAATAAAGCCTACCGGTCGCACATGTTACGGGGAT…	KU557772
					ApaCA10	AAGCAAAGAGATGCATCTTGCAGGTATATTATTGCTTTTTTGCGCAATTGTCACAATTGCATATGCCAAGCCAAAGAAGGAGAAGAAAGAGGAGAAAGCAAAATGGAGCTACAAAGACACCGCAAAGGAATACAGCTACTCCACACAAAAGAATGAAGAGGTTTTAGGGCCAAAAGATTGGGGAAAAGCATTTGAAAAATGCGGCAAAGGCAAAGCACAATCTCCGATCGACATTGTATCCAAAAAAGCGAAAAAGACTAAGTTTGGACCACTGAAGCTAAAATTCGAAGACAAAAACAAAGATGGATTCTTCAGGGGAAGTTTAGTGAACGATGGTCATGCCCCCGTTTTCACAATGGATAAAAAAGAAGGAAATATAACTATTAAATTCGATAAGAA…	KU557773		3ml5.1.A	Carbonic anhydrase VII
				Anthopleura elegantissima	AelCARP1		GBXJ01042651		3ml5.1.A	Carbonic anhydrase VII
					AelCARP2		GBXJ01106282		3ml5.1.A	Carbonic anhydrase VII
	Hydrozoa	Hydroidolina	Anthoathecata	Hydra magnipapillata	HmaCA1		GAOL01020916
					HmaCA2		XP_002165921
					HmaCA3		XP_012554124
					HmaCA4		XP_002154986
					HmaCA5		XP_004207820.2
					HmaCA6		XP_002162303.2
					HmaCA7		XP_012560159
					HmaCA8		XP_012560235
					HmaCA9		XP_012558421
					HmaCA10		XP_012558420
					HmaCA11		XP_012558253
					HmaCA12		XP_002163954.3
					HmaCA13		XP_004208071.2
					HmaCA14		XP_004206116 + CN771973
					HmaCA15		CV464163 + CN555341		3ml5.1.A	Carbonic anhydrase VII
					HmaCA16		CO537928
Porifera	Calcarea	Calcaronea	Leucosolenida	Sycon ciliatum	SciCA1		A0A098D014	UniProtKB
					SciCA2		A0A098CYT6
					SciCA3		A0A098CYS9
					SciCA4		A0A098D033
					SciCA5		A0A098D1E5
					SciCA6		A0A098D019
					SciCA7		A0A098CYU1
					SciCA8		A0A098CYT3
					SciCA9		A0A098D040
				Leucosolenia complicata	LcoCA1		A0A098D1F3
					LcoCA2		A0A098D024
					LcoCA3		A0A098CYU9
					LcoCA4		A0A098CYT8
					LcoCA5		A0A098D045
					LcoCA6		A0A098D1F9
