# Supplementary material for: Carbonic Anhydrases in Cnidarians: Novel Perspectives from the Octocorallian Corallium rubrum
Source: PLoS One. 2016 Aug 11;11(8):e0160368. doi: 10.1371/journal.pone.0160368 (PMC4981384; doi:10.1371/journal.pone.0160368)
Supplement: S2 Table — Sequence pair distances of cnidarian α-CAs generated from the alignment described in S1 Fig and generated with the program Bioedit. The values are percentage amino acid identities of a given sequence pair. For CARPs, the best score per column is highlighted in yellow, and the two best scores are in bold. (XLSX) [file pone.0160368.s009.xlsx]

## Sheet: IdentityMatrix_bioedit
Sequence IDentity Matrix
Seq->	SpiCA7	AmiCA7	SpiCA1	AmiCA6	NveCA4	AelCARP1	ApaCA7	ApaCA3	ApaCA4	SpiCA4	SpiCA5	AmiCA2	AmiCA5	AmiCA4	AmiCA9	AmiCA10	AmiCA3	SpiCA6	CruCA5	CruCA6	CruCA4	NveCA1	NveCA3	AmiCA1	PauCARP1	FaviaCARP	SpiCA11	NveCA5	AelCARP2	ApaCA6	CruCA3	NveCA2	ApaCA5	SpiCA3	AmiCA8	HmaCA6	HmaCA7	HmaCA1	HmaCA2	HmaCA3	HmaCA4	HmaCA5	CruCA2	ApaCA8	NveCA7	ApaCA1	ApaCA2	ApaCA9	SpiCA8
SpiCA7	ID	0.532	0.159	0.155	0.169	0.153	0.157	0.15	0.141	0.156	0.147	0.152	0.14	0.143	0.155	0.148	0.129	0.152	0.128	0.158	0.125	0.164	0.157	0.139	0.146	0.161	0.146	0.15	0.129	0.136	0.168	0.181	0.172	0.192	0.188	0.142	0.138	0.137	0.175	0.171	0.152	0.149	0.171	0.164	0.164	0.183	0.173	0.169	0.195
AmiCA7	0.532	ID	0.163	0.174	0.174	0.126	0.14	0.158	0.146	0.145	0.157	0.142	0.134	0.133	0.149	0.138	0.151	0.149	0.151	0.167	0.131	0.155	0.155	0.156	0.148	0.159	0.152	0.148	0.141	0.163	0.163	0.176	0.166	0.197	0.183	0.136	0.136	0.131	0.153	0.156	0.143	0.156	0.193	0.166	0.154	0.17	0.178	0.173	0.178
SpiCA1	0.159	0.163	ID	0.622	0.414	0.364	0.339	0.344	0.326	0.351	0.347	0.333	0.336	0.366	0.354	0.345	0.355	0.334	0.379	0.386	0.376	0.338	0.355	0.267	0.275	0.288	0.279	0.303	0.29	0.282	0.295	0.331	0.351	0.327	0.338	0.232	0.236	0.264	0.265	0.268	0.259	0.27	0.283	0.268	0.266	0.258	0.261	0.242	0.267
AmiCA6	0.155	0.174	0.622	ID	0.412	0.346	0.337	0.355	0.358	0.362	0.345	0.348	0.33	0.365	0.356	0.327	0.358	0.341	0.352	0.338	0.333	0.337	0.366	0.275	0.251	0.288	0.271	0.282	0.299	0.286	0.315	0.303	0.347	0.336	0.326	0.259	0.27	0.308	0.284	0.284	0.27	0.286	0.279	0.272	0.258	0.27	0.269	0.261	0.282
NveCA4	0.169	0.174	0.414	0.412	ID	0.463	0.433	0.357	0.334	0.338	0.289	0.325	0.29	0.308	0.308	0.283	0.309	0.33	0.345	0.352	0.334	0.351	0.347	0.311	0.299	0.315	0.327	0.265	0.289	0.306	0.297	0.337	0.325	0.321	0.304	0.262	0.247	0.27	0.26	0.256	0.247	0.235	0.25	0.263	0.257	0.289	0.249	0.295	0.297
AelCARP1	0.153	0.126	0.364	0.346	0.463	ID	0.462	0.299	0.306	0.294	0.298	0.288	0.254	0.276	0.271	0.276	0.277	0.268	0.338	0.341	0.294	0.294	0.306	0.251	0.226	0.255	0.238	0.233	0.229	0.233	0.266	0.244	0.276	0.257	0.277	0.24	0.232	0.236	0.219	0.215	0.217	0.206	0.216	0.21	0.203	0.235	0.207	0.218	0.228
ApaCA7	0.157	0.14	0.339	0.337	0.433	0.462	ID	0.316	0.294	0.281	0.302	0.288	0.25	0.276	0.276	0.28	0.298	0.31	0.351	0.324	0.315	0.306	0.281	0.242	0.263	0.267	0.263	0.25	0.274	0.27	0.286	0.285	0.293	0.297	0.293	0.232	0.236	0.252	0.246	0.25	0.236	0.229	0.229	0.206	0.215	0.235	0.202	0.246	0.279
ApaCA3	0.15	0.158	0.344	0.355	0.357	0.299	0.316	ID	0.476	0.405	0.382	0.388	0.378	0.41	0.431	0.405	0.376	0.376	0.44	0.374	0.365	0.404	0.412	0.253	0.248	0.278	0.248	0.256	0.238	0.271	0.309	0.317	0.341	0.32	0.308	0.238	0.226	0.25	0.264	0.26	0.277	0.269	0.243	0.244	0.223	0.259	0.289	0.282	0.294
ApaCA4	0.141	0.146	0.326	0.358	0.334	0.306	0.294	0.476	ID	0.378	0.352	0.409	0.403	0.413	0.421	0.396	0.411	0.364	0.364	0.382	0.344	0.436	0.399	0.291	0.279	0.27	0.283	0.232	0.256	0.272	0.264	0.28	0.329	0.296	0.296	0.253	0.242	0.258	0.264	0.252	0.265	0.273	0.204	0.245	0.242	0.255	0.257	0.246	0.286
SpiCA4	0.156	0.145	0.351	0.362	0.338	0.294	0.281	0.405	0.378	ID	0.549	0.5	0.458	0.508	0.517	0.482	0.504	0.486	0.418	0.39	0.364	0.399	0.407	0.25	0.258	0.288	0.275	0.261	0.273	0.26	0.298	0.34	0.361	0.338	0.33	0.249	0.233	0.273	0.269	0.261	0.28	0.256	0.236	0.253	0.26	0.292	0.274	0.279	0.299
SpiCA5	0.147	0.157	0.347	0.345	0.289	0.298	0.302	0.382	0.352	0.549	ID	0.495	0.412	0.444	0.478	0.461	0.47	0.44	0.434	0.347	0.347	0.385	0.36	0.234	0.238	0.246	0.242	0.258	0.269	0.257	0.319	0.323	0.357	0.342	0.33	0.285	0.292	0.282	0.312	0.308	0.304	0.292	0.226	0.267	0.246	0.266	0.245	0.257	0.299
AmiCA2	0.152	0.142	0.333	0.348	0.325	0.288	0.288	0.388	0.409	0.5	0.495	ID	0.502	0.528	0.528	0.502	0.528	0.454	0.408	0.341	0.346	0.382	0.361	0.255	0.289	0.28	0.285	0.279	0.303	0.291	0.336	0.336	0.331	0.343	0.309	0.264	0.272	0.261	0.273	0.265	0.276	0.272	0.235	0.258	0.27	0.269	0.272	0.238	0.286
AmiCA5	0.14	0.134	0.336	0.33	0.29	0.254	0.25	0.378	0.403	0.458	0.412	0.502	ID	0.773	0.736	0.741	0.465	0.452	0.4	0.371	0.376	0.417	0.382	0.244	0.261	0.261	0.244	0.273	0.284	0.263	0.283	0.325	0.337	0.333	0.325	0.25	0.247	0.275	0.271	0.263	0.274	0.27	0.216	0.236	0.248	0.24	0.261	0.208	0.251
AmiCA4	0.143	0.133	0.366	0.365	0.308	0.276	0.276	0.41	0.413	0.508	0.444	0.528	0.773	ID	0.803	0.768	0.489	0.486	0.419	0.374	0.37	0.408	0.417	0.262	0.258	0.266	0.254	0.27	0.273	0.273	0.301	0.326	0.338	0.337	0.325	0.247	0.25	0.279	0.282	0.275	0.274	0.278	0.232	0.249	0.243	0.24	0.257	0.236	0.267
AmiCA9	0.155	0.149	0.354	0.356	0.308	0.271	0.276	0.431	0.421	0.517	0.478	0.528	0.736	0.803	ID	0.889	0.515	0.515	0.397	0.377	0.364	0.401	0.405	0.259	0.263	0.268	0.251	0.279	0.282	0.282	0.31	0.327	0.336	0.34	0.331	0.252	0.26	0.273	0.285	0.277	0.276	0.28	0.209	0.229	0.236	0.25	0.264	0.226	0.268
AmiCA10	0.148	0.138	0.345	0.327	0.283	0.276	0.28	0.405	0.396	0.482	0.461	0.502	0.741	0.768	0.889	ID	0.493	0.489	0.393	0.403	0.39	0.418	0.401	0.255	0.259	0.255	0.242	0.275	0.286	0.27	0.302	0.306	0.327	0.336	0.331	0.264	0.272	0.273	0.289	0.281	0.276	0.28	0.205	0.229	0.244	0.25	0.272	0.222	0.26
AmiCA3	0.129	0.151	0.355	0.358	0.309	0.277	0.298	0.376	0.411	0.504	0.47	0.528	0.465	0.489	0.515	0.493	ID	0.473	0.411	0.408	0.37	0.361	0.395	0.288	0.288	0.271	0.279	0.291	0.294	0.264	0.309	0.313	0.347	0.358	0.345	0.258	0.274	0.271	0.302	0.298	0.294	0.305	0.208	0.249	0.247	0.263	0.269	0.263	0.295
SpiCA6	0.152	0.149	0.334	0.341	0.33	0.268	0.31	0.376	0.364	0.486	0.44	0.454	0.452	0.486	0.515	0.489	0.473	ID	0.382	0.397	0.376	0.435	0.44	0.25	0.241	0.266	0.258	0.286	0.268	0.264	0.33	0.313	0.326	0.322	0.301	0.254	0.266	0.292	0.286	0.282	0.309	0.313	0.212	0.237	0.254	0.275	0.257	0.22	0.275
CruCA5	0.128	0.151	0.379	0.352	0.345	0.338	0.351	0.44	0.364	0.418	0.434	0.408	0.4	0.419	0.397	0.393	0.411	0.382	ID	0.484	0.454	0.435	0.427	0.283	0.25	0.279	0.262	0.286	0.273	0.29	0.307	0.314	0.359	0.365	0.344	0.272	0.264	0.302	0.297	0.289	0.287	0.291	0.243	0.266	0.26	0.296	0.304	0.289	0.296
CruCA6	0.158	0.167	0.386	0.338	0.352	0.341	0.324	0.374	0.382	0.39	0.347	0.341	0.371	0.374	0.377	0.403	0.408	0.397	0.484	ID	0.486	0.39	0.412	0.28	0.259	0.271	0.271	0.266	0.258	0.287	0.354	0.327	0.357	0.35	0.354	0.25	0.25	0.282	0.29	0.282	0.3	0.277	0.273	0.276	0.303	0.322	0.294	0.279	0.314
CruCA4	0.125	0.131	0.376	0.333	0.334	0.294	0.315	0.365	0.344	0.364	0.347	0.346	0.376	0.37	0.364	0.39	0.37	0.376	0.454	0.486	ID	0.394	0.351	0.28	0.28	0.263	0.263	0.275	0.291	0.287	0.308	0.315	0.386	0.354	0.325	0.269	0.269	0.311	0.286	0.279	0.285	0.285	0.244	0.267	0.236	0.25	0.226	0.258	0.262
NveCA1	0.164	0.155	0.338	0.337	0.351	0.294	0.306	0.404	0.436	0.399	0.385	0.382	0.417	0.408	0.401	0.418	0.361	0.435	0.435	0.39	0.394	ID	0.575	0.289	0.289	0.289	0.273	0.292	0.271	0.284	0.326	0.337	0.365	0.337	0.333	0.287	0.272	0.297	0.316	0.305	0.322	0.315	0.256	0.3	0.289	0.309	0.288	0.25	0.309
NveCA3	0.157	0.155	0.355	0.366	0.347	0.306	0.281	0.412	0.399	0.407	0.36	0.361	0.382	0.417	0.405	0.401	0.395	0.44	0.427	0.412	0.351	0.575	ID	0.281	0.26	0.281	0.247	0.267	0.263	0.28	0.351	0.316	0.34	0.341	0.329	0.252	0.276	0.269	0.297	0.285	0.284	0.284	0.256	0.276	0.333	0.309	0.316	0.277	0.329
AmiCA1	0.139	0.156	0.267	0.275	0.311	0.251	0.242	0.253	0.291	0.25	0.234	0.255	0.244	0.262	0.259	0.255	0.288	0.25	0.283	0.28	0.28	0.289	0.281	ID	0.701	0.692	0.701	0.502	0.513	0.513	0.367	0.321	0.341	0.334	0.311	0.262	0.27	0.284	0.288	0.288	0.274	0.27	0.248	0.276	0.204	0.225	0.216	0.201	0.239
PauCARP1	0.146	0.148	0.275	0.251	0.299	0.226	0.263	0.248	0.279	0.258	0.238	0.289	0.261	0.258	0.263	0.259	0.288	0.241	0.25	0.259	0.28	0.289	0.26	0.701	ID	0.763	0.728	0.537	0.526	0.495	0.346	0.343	0.363	0.356	0.311	0.262	0.258	0.28	0.276	0.276	0.25	0.243	0.232	0.252	0.208	0.213	0.22	0.213	0.235
FaviaCARP	0.161	0.159	0.288	0.288	0.315	0.255	0.267	0.278	0.27	0.288	0.246	0.28	0.261	0.266	0.268	0.255	0.271	0.266	0.279	0.271	0.263	0.289	0.281	0.692	0.763	ID	0.785	0.55	0.543	0.526	0.363	0.381	0.35	0.36	0.337	0.29	0.278	0.28	0.28	0.284	0.266	0.27	0.26	0.256	0.22	0.229	0.228	0.221	0.25
SpiCA11	0.146	0.152	0.279	0.271	0.327	0.238	0.263	0.248	0.283	0.275	0.242	0.285	0.244	0.254	0.251	0.242	0.279	0.258	0.262	0.271	0.263	0.273	0.247	0.701	0.728	0.785	ID	0.51	0.508	0.5	0.337	0.343	0.341	0.334	0.316	0.27	0.27	0.271	0.264	0.264	0.262	0.258	0.248	0.252	0.196	0.217	0.204	0.201	0.239
NveCA5	0.15	0.148	0.303	0.282	0.265	0.233	0.25	0.256	0.232	0.261	0.258	0.279	0.273	0.27	0.279	0.275	0.291	0.286	0.286	0.266	0.275	0.292	0.267	0.502	0.537	0.55	0.51	ID	0.597	0.558	0.362	0.316	0.375	0.358	0.344	0.298	0.27	0.271	0.276	0.276	0.294	0.294	0.247	0.283	0.211	0.236	0.215	0.2	0.238
AelCARP2	0.129	0.141	0.29	0.299	0.289	0.229	0.274	0.238	0.256	0.273	0.269	0.303	0.284	0.273	0.282	0.286	0.294	0.268	0.273	0.258	0.291	0.271	0.263	0.513	0.526	0.543	0.508	0.597	ID	0.656	0.367	0.31	0.362	0.356	0.35	0.265	0.261	0.262	0.251	0.251	0.257	0.265	0.24	0.249	0.227	0.224	0.215	0.208	0.258
ApaCA6	0.136	0.163	0.282	0.286	0.306	0.233	0.27	0.271	0.272	0.26	0.257	0.291	0.263	0.273	0.282	0.27	0.264	0.264	0.29	0.287	0.287	0.284	0.28	0.513	0.495	0.526	0.5	0.558	0.656	ID	0.372	0.34	0.366	0.36	0.371	0.269	0.265	0.3	0.271	0.271	0.269	0.281	0.248	0.268	0.215	0.224	0.207	0.22	0.258
CruCA3	0.168	0.163	0.295	0.315	0.297	0.266	0.286	0.309	0.264	0.298	0.319	0.336	0.283	0.301	0.31	0.302	0.309	0.33	0.307	0.354	0.308	0.326	0.351	0.367	0.346	0.363	0.337	0.362	0.367	0.372	ID	0.391	0.396	0.446	0.457	0.309	0.293	0.325	0.291	0.291	0.293	0.293	0.274	0.283	0.297	0.307	0.286	0.301	0.289
NveCA2	0.181	0.176	0.331	0.303	0.337	0.244	0.285	0.317	0.28	0.34	0.323	0.336	0.325	0.326	0.327	0.306	0.313	0.313	0.314	0.327	0.315	0.337	0.316	0.321	0.343	0.381	0.343	0.316	0.31	0.34	0.391	ID	0.397	0.465	0.472	0.3	0.284	0.352	0.307	0.311	0.316	0.304	0.289	0.298	0.305	0.303	0.285	0.298	0.295
ApaCA5	0.172	0.166	0.351	0.347	0.325	0.276	0.293	0.341	0.329	0.361	0.357	0.331	0.337	0.338	0.336	0.327	0.347	0.326	0.359	0.357	0.386	0.365	0.34	0.341	0.363	0.35	0.341	0.375	0.362	0.366	0.396	0.397	ID	0.476	0.45	0.304	0.292	0.336	0.293	0.289	0.32	0.316	0.28	0.28	0.28	0.325	0.301	0.312	0.298
SpiCA3	0.192	0.197	0.327	0.336	0.321	0.257	0.297	0.32	0.296	0.338	0.342	0.343	0.333	0.337	0.34	0.336	0.358	0.322	0.365	0.35	0.354	0.337	0.341	0.334	0.356	0.36	0.334	0.358	0.356	0.36	0.446	0.465	0.476	ID	0.702	0.296	0.288	0.323	0.294	0.298	0.304	0.304	0.234	0.262	0.284	0.301	0.281	0.285	0.303
AmiCA8	0.188	0.183	0.338	0.326	0.304	0.277	0.293	0.308	0.296	0.33	0.33	0.309	0.325	0.325	0.331	0.331	0.345	0.301	0.344	0.354	0.325	0.333	0.329	0.311	0.311	0.337	0.316	0.344	0.35	0.371	0.457	0.472	0.45	0.702	ID	0.279	0.283	0.318	0.286	0.29	0.283	0.295	0.246	0.278	0.28	0.305	0.265	0.296	0.287
HmaCA6	0.142	0.136	0.232	0.259	0.262	0.24	0.232	0.238	0.253	0.249	0.285	0.264	0.25	0.247	0.252	0.264	0.258	0.254	0.272	0.25	0.269	0.287	0.252	0.262	0.262	0.29	0.27	0.298	0.265	0.269	0.309	0.3	0.304	0.296	0.279	ID	0.722	0.463	0.481	0.473	0.506	0.51	0.218	0.218	0.21	0.215	0.194	0.203	0.231
HmaCA7	0.138	0.136	0.236	0.27	0.247	0.232	0.236	0.226	0.242	0.233	0.292	0.272	0.247	0.25	0.26	0.272	0.274	0.266	0.264	0.25	0.269	0.272	0.276	0.27	0.258	0.278	0.27	0.27	0.261	0.265	0.293	0.284	0.292	0.288	0.283	0.722	ID	0.477	0.53	0.53	0.514	0.538	0.214	0.229	0.214	0.219	0.205	0.207	0.227
HmaCA1	0.137	0.131	0.264	0.308	0.27	0.236	0.252	0.25	0.258	0.273	0.282	0.261	0.275	0.279	0.273	0.273	0.271	0.292	0.302	0.282	0.311	0.297	0.269	0.284	0.28	0.28	0.271	0.271	0.262	0.3	0.325	0.352	0.336	0.323	0.318	0.463	0.477	ID	0.506	0.514	0.551	0.534	0.22	0.244	0.216	0.214	0.203	0.251	0.238
HmaCA2	0.175	0.153	0.265	0.284	0.26	0.219	0.246	0.264	0.264	0.269	0.312	0.273	0.271	0.282	0.285	0.289	0.302	0.286	0.297	0.29	0.286	0.316	0.297	0.288	0.276	0.28	0.264	0.276	0.251	0.271	0.291	0.307	0.293	0.294	0.286	0.481	0.53	0.506	ID	0.967	0.738	0.706	0.197	0.246	0.201	0.214	0.208	0.22	0.244
HmaCA3	0.171	0.156	0.268	0.284	0.256	0.215	0.25	0.26	0.252	0.261	0.308	0.265	0.263	0.275	0.277	0.281	0.298	0.282	0.289	0.282	0.279	0.305	0.285	0.288	0.276	0.284	0.264	0.276	0.251	0.271	0.291	0.311	0.289	0.298	0.29	0.473	0.53	0.514	0.967	ID	0.746	0.714	0.197	0.242	0.201	0.214	0.208	0.22	0.248
HmaCA4	0.152	0.143	0.259	0.27	0.247	0.217	0.236	0.277	0.265	0.28	0.304	0.276	0.274	0.274	0.276	0.276	0.294	0.309	0.287	0.3	0.285	0.322	0.284	0.274	0.25	0.266	0.262	0.294	0.257	0.269	0.293	0.316	0.32	0.304	0.283	0.506	0.514	0.551	0.738	0.746	ID	0.836	0.195	0.229	0.218	0.215	0.205	0.203	0.238
HmaCA5	0.149	0.156	0.27	0.286	0.235	0.206	0.229	0.269	0.273	0.256	0.292	0.272	0.27	0.278	0.28	0.28	0.305	0.313	0.291	0.277	0.285	0.315	0.284	0.27	0.243	0.27	0.258	0.294	0.265	0.281	0.293	0.304	0.316	0.304	0.295	0.51	0.538	0.534	0.706	0.714	0.836	ID	0.203	0.24	0.218	0.215	0.205	0.218	0.246
CruCA2	0.171	0.193	0.283	0.279	0.25	0.216	0.229	0.243	0.204	0.236	0.226	0.235	0.216	0.232	0.209	0.205	0.208	0.212	0.243	0.273	0.244	0.256	0.256	0.248	0.232	0.26	0.248	0.247	0.24	0.248	0.274	0.289	0.28	0.234	0.246	0.218	0.214	0.22	0.197	0.197	0.195	0.203	ID	0.364	0.353	0.344	0.337	0.325	0.356
ApaCA8	0.164	0.166	0.268	0.272	0.263	0.21	0.206	0.244	0.245	0.253	0.267	0.258	0.236	0.249	0.229	0.229	0.249	0.237	0.266	0.276	0.267	0.3	0.276	0.276	0.252	0.256	0.252	0.283	0.249	0.268	0.283	0.298	0.28	0.262	0.278	0.218	0.229	0.244	0.246	0.242	0.229	0.24	0.364	ID	0.33	0.325	0.294	0.306	0.345
NveCA7	0.164	0.154	0.266	0.258	0.257	0.203	0.215	0.223	0.242	0.26	0.246	0.27	0.248	0.243	0.236	0.244	0.247	0.254	0.26	0.303	0.236	0.289	0.333	0.204	0.208	0.22	0.196	0.211	0.227	0.215	0.297	0.305	0.28	0.284	0.28	0.21	0.214	0.216	0.201	0.201	0.218	0.218	0.353	0.33	ID	0.473	0.474	0.404	0.413
ApaCA1	0.183	0.17	0.258	0.27	0.289	0.235	0.235	0.259	0.255	0.292	0.266	0.269	0.24	0.24	0.25	0.25	0.263	0.275	0.296	0.322	0.25	0.309	0.309	0.225	0.213	0.229	0.217	0.236	0.224	0.224	0.307	0.303	0.325	0.301	0.305	0.215	0.219	0.214	0.214	0.214	0.215	0.215	0.344	0.325	0.473	ID	0.58	0.506	0.436
ApaCA2	0.173	0.178	0.261	0.269	0.249	0.207	0.202	0.289	0.257	0.274	0.245	0.272	0.261	0.257	0.264	0.272	0.269	0.257	0.304	0.294	0.226	0.288	0.316	0.216	0.22	0.228	0.204	0.215	0.215	0.207	0.286	0.285	0.301	0.281	0.265	0.194	0.205	0.203	0.208	0.208	0.205	0.205	0.337	0.294	0.474	0.58	ID	0.495	0.43
ApaCA9	0.169	0.173	0.242	0.261	0.295	0.218	0.246	0.282	0.246	0.279	0.257	0.238	0.208	0.236	0.226	0.222	0.263	0.22	0.289	0.279	0.258	0.25	0.277	0.201	0.213	0.221	0.201	0.2	0.208	0.22	0.301	0.298	0.312	0.285	0.296	0.203	0.207	0.251	0.22	0.22	0.203	0.218	0.325	0.306	0.404	0.506	0.495	ID	0.386
SpiCA8	0.195	0.178	0.267	0.282	0.297	0.228	0.279	0.294	0.286	0.299	0.299	0.286	0.251	0.267	0.268	0.26	0.295	0.275	0.296	0.314	0.262	0.309	0.329	0.239	0.235	0.25	0.239	0.238	0.258	0.258	0.289	0.295	0.298	0.303	0.287	0.231	0.227	0.238	0.244	0.248	0.238	0.246	0.356	0.345	0.413	0.436	0.43	0.386	ID
SpiCA12	0.17	0.169	0.302	0.286	0.285	0.224	0.24	0.27	0.236	0.287	0.287	0.28	0.245	0.252	0.269	0.265	0.3	0.299	0.277	0.322	0.262	0.305	0.337	0.235	0.25	0.254	0.231	0.242	0.266	0.235	0.296	0.268	0.301	0.291	0.287	0.246	0.268	0.246	0.248	0.244	0.235	0.227	0.315	0.313	0.381	0.365	0.358	0.366	0.528
SpiCA13	0.159	0.177	0.253	0.246	0.264	0.193	0.212	0.242	0.22	0.259	0.249	0.229	0.24	0.24	0.233	0.229	0.255	0.235	0.248	0.257	0.252	0.279	0.279	0.204	0.196	0.204	0.193	0.207	0.219	0.203	0.264	0.249	0.281	0.229	0.244	0.184	0.192	0.234	0.219	0.215	0.202	0.195	0.281	0.312	0.321	0.362	0.355	0.359	0.426
SpiCA14	0.169	0.163	0.248	0.236	0.273	0.187	0.202	0.234	0.229	0.255	0.237	0.221	0.217	0.228	0.21	0.214	0.249	0.224	0.259	0.25	0.229	0.256	0.268	0.223	0.208	0.208	0.204	0.203	0.219	0.219	0.264	0.26	0.254	0.251	0.259	0.195	0.184	0.231	0.197	0.194	0.188	0.195	0.285	0.316	0.321	0.35	0.332	0.351	0.422
SpiCA10	0.194	0.17	0.266	0.277	0.288	0.231	0.251	0.253	0.274	0.236	0.241	0.285	0.246	0.27	0.243	0.243	0.236	0.225	0.248	0.285	0.245	0.289	0.3	0.227	0.219	0.243	0.231	0.246	0.25	0.243	0.281	0.252	0.29	0.268	0.268	0.234	0.238	0.21	0.247	0.247	0.223	0.219	0.355	0.349	0.328	0.355	0.325	0.329	0.393
SpiCA9	0.197	0.184	0.292	0.296	0.307	0.25	0.246	0.268	0.277	0.294	0.291	0.297	0.256	0.269	0.277	0.285	0.266	0.28	0.298	0.335	0.263	0.32	0.339	0.253	0.25	0.265	0.242	0.249	0.273	0.261	0.3	0.299	0.333	0.295	0.291	0.237	0.24	0.244	0.227	0.227	0.237	0.237	0.345	0.378	0.364	0.384	0.373	0.361	0.409
SpiCA2	0.198	0.185	0.303	0.314	0.298	0.245	0.252	0.267	0.274	0.326	0.269	0.296	0.275	0.289	0.261	0.265	0.304	0.293	0.298	0.344	0.285	0.31	0.328	0.223	0.231	0.252	0.238	0.251	0.249	0.234	0.262	0.293	0.314	0.279	0.283	0.248	0.231	0.251	0.236	0.236	0.244	0.248	0.379	0.344	0.355	0.358	0.371	0.347	0.399
SpiCA16	0.169	0.17	0.255	0.244	0.247	0.254	0.241	0.228	0.255	0.237	0.231	0.239	0.209	0.217	0.222	0.222	0.237	0.252	0.239	0.268	0.224	0.259	0.275	0.204	0.177	0.196	0.204	0.192	0.216	0.2	0.239	0.25	0.244	0.227	0.253	0.214	0.214	0.208	0.23	0.23	0.21	0.221	0.33	0.317	0.338	0.316	0.309	0.332	0.301
PauCARP2	0.116	0.128	0.133	0.133	0.143	0.166	0.159	0.125	0.162	0.151	0.158	0.157	0.133	0.133	0.144	0.141	0.14	0.148	0.161	0.148	0.136	0.14	0.154	0.121	0.132	0.125	0.121	0.132	0.147	0.14	0.139	0.183	0.132	0.15	0.161	0.145	0.135	0.137	0.144	0.141	0.128	0.142	0.197	0.168	0.196	0.187	0.195	0.205	0.239
NveCA6	0.116	0.15	0.243	0.243	0.226	0.196	0.212	0.22	0.196	0.233	0.231	0.196	0.188	0.214	0.196	0.192	0.221	0.211	0.267	0.246	0.252	0.264	0.256	0.241	0.229	0.252	0.221	0.22	0.233	0.233	0.248	0.22	0.225	0.217	0.205	0.186	0.164	0.167	0.181	0.181	0.167	0.178	0.282	0.284	0.318	0.298	0.308	0.33	0.282
PdaCARP	0.138	0.136	0.151	0.166	0.181	0.159	0.159	0.169	0.195	0.177	0.161	0.158	0.158	0.173	0.166	0.166	0.192	0.166	0.183	0.181	0.146	0.191	0.172	0.169	0.154	0.15	0.154	0.165	0.158	0.188	0.172	0.172	0.173	0.198	0.179	0.155	0.148	0.147	0.161	0.154	0.166	0.162	0.173	0.192	0.193	0.217	0.211	0.187	0.219
SpiCA15	0.187	0.187	0.263	0.286	0.289	0.244	0.263	0.276	0.311	0.294	0.257	0.258	0.253	0.262	0.262	0.254	0.312	0.266	0.292	0.31	0.266	0.308	0.305	0.253	0.23	0.23	0.234	0.241	0.234	0.261	0.279	0.274	0.296	0.293	0.263	0.238	0.234	0.233	0.243	0.232	0.249	0.241	0.282	0.305	0.324	0.339	0.316	0.291	0.34
ApaCA10	0.18	0.14	0.24	0.248	0.269	0.217	0.236	0.235	0.236	0.248	0.246	0.248	0.212	0.228	0.231	0.224	0.221	0.229	0.247	0.244	0.225	0.243	0.277	0.2	0.204	0.227	0.193	0.233	0.231	0.227	0.246	0.271	0.243	0.226	0.241	0.188	0.209	0.23	0.197	0.204	0.192	0.195	0.299	0.357	0.3	0.328	0.294	0.353	0.298
CruCA1	0.115	0.117	0.296	0.296	0.318	0.292	0.28	0.289	0.25	0.289	0.273	0.267	0.228	0.241	0.255	0.255	0.295	0.258	0.317	0.297	0.261	0.277	0.281	0.228	0.232	0.261	0.248	0.252	0.253	0.232	0.283	0.301	0.325	0.319	0.338	0.237	0.233	0.26	0.223	0.223	0.245	0.252	0.241	0.261	0.236	0.241	0.235	0.259	0.258
HmaCA10	0.12	0.112	0.288	0.288	0.295	0.233	0.256	0.282	0.239	0.243	0.278	0.218	0.208	0.221	0.226	0.234	0.229	0.25	0.277	0.286	0.254	0.29	0.27	0.233	0.213	0.237	0.225	0.24	0.236	0.224	0.297	0.289	0.262	0.269	0.272	0.261	0.246	0.273	0.24	0.244	0.238	0.238	0.22	0.249	0.227	0.229	0.215	0.235	0.246
HmaCA8	0.12	0.119	0.272	0.292	0.303	0.249	0.26	0.294	0.258	0.26	0.262	0.246	0.22	0.229	0.238	0.234	0.225	0.241	0.265	0.278	0.258	0.27	0.278	0.217	0.229	0.245	0.237	0.216	0.261	0.248	0.301	0.297	0.298	0.285	0.284	0.246	0.242	0.228	0.213	0.213	0.226	0.222	0.224	0.229	0.22	0.248	0.23	0.231	0.238
HmaCA9	0.135	0.14	0.28	0.316	0.271	0.217	0.241	0.306	0.27	0.252	0.254	0.238	0.212	0.237	0.238	0.234	0.229	0.25	0.253	0.25	0.258	0.274	0.262	0.233	0.221	0.233	0.229	0.212	0.257	0.244	0.281	0.257	0.282	0.277	0.26	0.222	0.222	0.228	0.22	0.224	0.222	0.226	0.201	0.218	0.216	0.229	0.219	0.228	0.231
Nostoc	0.121	0.146	0.272	0.289	0.256	0.244	0.256	0.279	0.219	0.266	0.252	0.257	0.232	0.248	0.262	0.25	0.233	0.23	0.277	0.277	0.268	0.262	0.27	0.2	0.204	0.225	0.204	0.236	0.224	0.236	0.286	0.272	0.304	0.325	0.319	0.213	0.208	0.211	0.2	0.204	0.2	0.2	0.204	0.193	0.213	0.241	0.246	0.236	0.235
HmaCA11	0.121	0.126	0.262	0.243	0.253	0.261	0.253	0.237	0.206	0.247	0.236	0.233	0.217	0.233	0.233	0.233	0.23	0.207	0.255	0.25	0.256	0.222	0.252	0.244	0.206	0.229	0.213	0.231	0.24	0.248	0.251	0.239	0.245	0.24	0.231	0.197	0.197	0.187	0.188	0.192	0.193	0.197	0.261	0.242	0.291	0.288	0.285	0.274	0.294
HmaCA12	0.078	0.084	0.179	0.16	0.147	0.18	0.182	0.164	0.12	0.152	0.158	0.136	0.124	0.156	0.144	0.144	0.152	0.149	0.195	0.152	0.152	0.145	0.168	0.151	0.128	0.151	0.143	0.17	0.171	0.175	0.151	0.162	0.14	0.143	0.138	0.116	0.116	0.13	0.137	0.137	0.127	0.138	0.182	0.183	0.193	0.191	0.186	0.196	0.209
HmaCA15	0.121	0.116	0.242	0.257	0.238	0.206	0.235	0.194	0.224	0.225	0.223	0.205	0.205	0.224	0.214	0.21	0.22	0.203	0.245	0.259	0.246	0.214	0.225	0.224	0.22	0.22	0.209	0.212	0.224	0.22	0.223	0.197	0.224	0.216	0.205	0.179	0.179	0.212	0.206	0.209	0.193	0.197	0.237	0.238	0.244	0.271	0.219	0.261	0.244
HmaCA14	0.123	0.093	0.213	0.236	0.235	0.224	0.247	0.194	0.229	0.211	0.179	0.203	0.179	0.191	0.191	0.183	0.203	0.2	0.209	0.23	0.217	0.195	0.214	0.203	0.199	0.199	0.21	0.194	0.203	0.218	0.187	0.178	0.199	0.193	0.186	0.179	0.172	0.176	0.185	0.185	0.176	0.165	0.2	0.209	0.21	0.25	0.22	0.247	0.243
HmaCA16	0.082	0.081	0.161	0.172	0.157	0.158	0.18	0.146	0.154	0.162	0.147	0.177	0.139	0.132	0.132	0.128	0.15	0.132	0.155	0.152	0.152	0.132	0.147	0.154	0.143	0.147	0.147	0.154	0.15	0.158	0.139	0.142	0.154	0.134	0.112	0.145	0.131	0.14	0.147	0.144	0.166	0.152	0.159	0.149	0.182	0.169	0.143	0.173	0.152
HmaCA13	0.073	0.082	0.19	0.19	0.181	0.179	0.186	0.169	0.177	0.214	0.196	0.187	0.178	0.198	0.195	0.191	0.202	0.179	0.183	0.204	0.195	0.189	0.185	0.166	0.166	0.181	0.173	0.157	0.169	0.181	0.185	0.164	0.221	0.192	0.176	0.148	0.151	0.139	0.154	0.143	0.151	0.148	0.187	0.177	0.188	0.196	0.173	0.199	0.169
	SpiCA7	AmiCA7	SpiCA1	AmiCA6	NveCA4	AelCARP1	ApaCA7	ApaCA3	ApaCA4	SpiCA4	SpiCA5	AmiCA2	AmiCA5	AmiCA4	AmiCA9	AmiCA10	AmiCA3	SpiCA6	CruCA5	CruCA6	CruCA4	NveCA1	NveCA3	AmiCA1	PauCARP1	FaviaCARP	SpiCA11	NveCA5	AelCARP2	ApaCA6	CruCA3	NveCA2	ApaCA5	SpiCA3	AmiCA8	HmaCA6	HmaCA7	HmaCA1	HmaCA2	HmaCA3	HmaCA4	HmaCA5	CruCA2	ApaCA8	NveCA7	ApaCA1	ApaCA2	ApaCA9	SpiCA8
[truncated: 24 more columns]
